# Supplementary material for: Long-term, high frequency in situ measurements of intertidal mussel bed temperatures using biomimetic sensors
Source: Sci Data. 2016 Oct 11;3:160087. doi: 10.1038/sdata.2016.87 (PMC5058338; doi:10.1038/sdata.2016.87)
Supplement: Supplementary file 1 [file sdata201687-isa1.zip]

Archive with 3 entries (3 files):
- i_Investigation.txt
- s_study_Helmuth.txt
- a_assay_Helmuth.txt
