# Supplementary material for: Long-term, high frequency in situ measurements of intertidal mussel bed temperatures using biomimetic sensors
Source: Sci Data. 2016 Oct 11;3:160087. doi: 10.1038/sdata.2016.87 (PMC5058338; doi:10.1038/sdata.2016.87)
Supplement: Supplementary file 1 [file sdata201687-isa1.zip › i_Investigation.txt]

# Investigation File generated for Scientific Data with Investigation File Authoring Tool version 0.1.0 on 07/10/2016 - This metadata file is CC0
ONTOLOGY SOURCE REFERENCE
Term Source Name	GAZ	UO	OBI	ENVO	NCIT
Term Source File	http://data.bioontology.org/ontologies/GAZ	http://data.bioontology.org/ontologies/UO	http://data.bioontology.org/ontologies/OBI	http://data.bioontology.org/ontologies/ENVO	http://data.bioontology.org/ontologies/NCIT
Term Source Version	$Revision: 1.512 $	unknown	2014-08-18	releases/2014-09-16	16.05e
Term Source Description	Gazetteer	Units of Measurement Ontology	Ontology for Biomedical Investigations	Environment Ontology	National Cancer Institute Thesaurus
INVESTIGATION
Investigation Identifier
Investigation Title
Investigation Description
Investigation Submission Date
Investigation Public Release Date
INVESTIGATION PUBLICATIONS
Investigation PubMed ID
Investigation Publication DOI
Investigation Publication Author List
Investigation Publication Title
Investigation Publication Status
Investigation Publication Status Term Accession Number
Investigation Publication Status Term Source REF
INVESTIGATION CONTACTS
Investigation Person Last Name
Investigation Person Mid Initials
Investigation Person First Name
Investigation Person Address
Investigation Person Phone
Investigation Person Fax
Investigation Person Email
Investigation Person Affiliation
Investigation Person Roles
Investigation Person Roles Term Accession Number
Investigation Person Roles Term Source REF
STUDY
Study Identifier	10.1038/sdata.2016.87
Study Title	Long-term, high frequency in situ measurements of intertidal mussel bed temperatures using biomimetic sensors
Study Submission Date	29/06/2016
Study Public Release Date	11/10/2016
Study Description	http://www.nature.com/articles/sdata201687#abstract
Study File Name	s_study_Helmuth.txt
Comment[Subject Keywords]	//;//;///
Comment[Manuscript Licence]	CC BY-4.0
Comment[Experimental Metadata Licence]	CC0
Comment[Supplementary Information File Name]	
Comment[Supplementary Information File Type]	x-zip-compressed
Comment[Supplementary Information File URL]	http://www.nature.com/articles/sdata201687#supplementary-information
Comment[Data Repository]	Dryad Digital Repository
Comment[Data Record Accession]	doi:10.5061/dryad.6n8kf
Comment[Data Record URI]	http://dx.doi.org/10.5061/dryad.6n8kf
STUDY DESIGN DESCRIPTORS
Study Design Type	observation design	time series design
Study Design Type Term Accession Number	OBI:0300311	OBI:0500020
Study Design Type Term Source REF	OBI	OBI
STUDY PUBLICATIONS
Study PubMed ID	""	""	""	""
Study Publication DOI	doi:10.1126/science.1076814  	doi:10.1073/pnas.0510992103 	doi:10.1016/j.jembe.2006.09.022	doi:10.1111/ele.12613
Study Publication Author List	""	""	""	""
Study Publication Title	""	""	""	""
Study Publication Status	published	published	published	published
Study Publication Status Term Accession Number				
Study Publication Status Term Source REF				
STUDY FACTORS
Study Factor Name	geographical location
Study Factor Type	geographic location
Study Factor Type Term Accession Number	GAZ:00000448
Study Factor Type Term Source REF	OBI
STUDY ASSAYS
Study Assay Measurement Type	temperature of environmental material
Study Assay Measurement Type Term Accession Number	ENVO:09200000
Study Assay Measurement Type Term Source REF	ENVO
Study Assay Technology Type	biomimetic sensor
Study Assay Technology Type Term Accession Number	""
Study Assay Technology Type Term Source REF	""
Study Assay Technology Platform	""
Study Assay File Name	a_assay_Helmuth.txt
STUDY PROTOCOLS
Study Protocol Name	Sensor locations	Biomimetic sensor deployment
Study Protocol Type	geographic location	Temperature Sensor Device Component
Study Protocol Type Term Accession Number	GAZ:00000448	NCIT:C50304
Study Protocol Type Term Source REF	OBI	NCIT
Study Protocol Description		
Study Protocol URI	""	""
Study Protocol Version		
Study Protocol Parameters Name	""	logger type; location type
Study Protocol Parameters Name Term Accession Number	""	""
Study Protocol Parameters Name Term Source REF	""	""
Study Protocol Components Name	""	""
Study Protocol Components Type	""	""
Study Protocol Components Type Term Accession Number	""	""
Study Protocol Components Type Term Source REF	""	""
STUDY CONTACTS
Study Person Last Name	Helmuth	Choi	Matzelle	Torossian	Morello	Mislan	Yamane	Strickland	Szathmary	Gilman	Tockstein	Hilbish	Burrows	Power	Gosling	Mieszkowska	Harley	Nishizaki	Carrington	Menge	Petes	Foley	Johnson	Poole	Noble	Richmond	Robart	Robinson	Sapp	Sones	Broitman	Denny	Mach	Miller	O’Donnell	Ross	Hofmann	Zippay	Blanchette	Macfarlan	Carpizo-Ituarte	Ruttenberg	Peña Mejía	McQuaid	Lathlean	Monaco	Nicastro	Zardi
Study Person First Name	Brian	Francis	Allison	Jessica L.	Scott L.	K.A.S.	Lauren	Denise	P. Lauren	Sarah E.	Alyson	Thomas J.	Michael T.	Anne Marie	Elizabeth	Nova	Christopher D.G.	Michael	Emily	Bruce	Laura	Melissa M.	Angela	Megan	Mae M.	Erin L.	Matt	Jonathan	Jerod	Jackie	Bernardo R.	Mark W.	Katharine J.	Luke P.	Michael	Philip	Gretchen E.	Mackenzie	Carol	J.A.	Eugenio	Benjamin	Carlos E.	Christopher D.	Justin	Cristián J.	Katy R.	Gerardo
Study Person Mid Initials																																																
Study Person Email	b.helmuth@northeastern.edu	""	""	""	""	""	""	""	""	""	""	""	""	""	""	""	""	""	""	""	""	""	""	""	""	""	""	""	""	""	""	""	""	""	""	""	""	""	""	""	""	""	""	""	""	""	""	""
Study Person Phone																																																
Study Person Fax																																																
Study Person Address																																																
Study Person Affiliation	Northeastern University, Marine Science Center, 430 Nahant Rd., Nahant, Massachusetts 01908, USA	Northeastern University, Marine Science Center, 430 Nahant Rd., Nahant, Massachusetts 01908, USA	Northeastern University, Marine Science Center, 430 Nahant Rd., Nahant, Massachusetts 01908, USA	Northeastern University, Marine Science Center, 430 Nahant Rd., Nahant, Massachusetts 01908, USA	The Downeast Institute, Beals, Maine 04611, USA	University of Washington, School of Oceanography, Seattle, Washington 98195, USA	University of California, Davis, Department of Wildlife, Fish, and Conservation Biology, Davis, California 95616, USA	University of South Carolina, Department of Biological Sciences, Columbia, South Carolina 29208, USA	University of South Carolina, Department of Biological Sciences, Columbia, South Carolina 29208, USA	W.M. Keck Science Department of Claremont McKenna, Pitzer and Scripps Colleges, Claremont, California 91711, USA	University of South Carolina, Department of Biological Sciences, Columbia, South Carolina 29208, USA	University of South Carolina, Department of Biological Sciences, Columbia, South Carolina 29208, USA	Scottish Association for Marine Science, Oban, Argyll PA37 1QA, Scotland	Anne Marie Power, School of Natural Sciences, National University of Ireland Galway, Galway H91 TK33, Ireland	School of Life Sciences, Galway-Mayo Institute of Technology, Galway H91 T8NW, Ireland	Marine Biological Association of the United Kingdom, Plymouth, Devon PL1 2PB, UK	University of British Columbia, Department of Zoology and Biodiversity Research Centre, Vancouver, British Columbia, Canada V6T1Z4	University of Washington, Department of Biology, Seattle, Washington 98195, USA	University of Washington, Department of Biology, Seattle, Washington 98195, USA	Oregon State University, Department of Integrative Biology, Corvallis, Oregon 97331, USA	Oregon State University, Department of Integrative Biology, Corvallis, Oregon 97331, USA	Oregon State University, Department of Integrative Biology, Corvallis, Oregon 97331, USA	Oregon State University, Department of Integrative Biology, Corvallis, Oregon 97331, USA	Oregon State University, Department of Integrative Biology, Corvallis, Oregon 97331, USA	Oregon State University, Department of Integrative Biology, Corvallis, Oregon 97331, USA	Oregon State University, Department of Integrative Biology, Corvallis, Oregon 97331, USA	Oregon State University, Department of Integrative Biology, Corvallis, Oregon 97331, USA	Oregon State University, Department of Integrative Biology, Corvallis, Oregon 97331, USA	Oregon State University, Department of Integrative Biology, Corvallis, Oregon 97331, USA	University of California, Davis, Bodega Marine Reserve, Bodega Bay, California 94923, USA	Centro de Estudios Avanzados en Zonas Aridas, Coquimbo 1780000, Chile	Stanford University, Hopkins Marine Station, Pacific Grove, California 93950, USA	Stanford University, Hopkins Marine Station, Pacific Grove, California 93950, USA	Stanford University, Hopkins Marine Station, Pacific Grove, California 93950, USA	Stanford University, Hopkins Marine Station, Pacific Grove, California 93950, USA	University of Waikato, Environmental Research Institute, Tauranga 3110, New Zealand	University of California Santa Barbara, Marine Science Institute, Santa Barbara, California 93106, USA	University of California Santa Barbara, Marine Science Institute, Santa Barbara, California 93106, USA	University of California Santa Barbara, Marine Science Institute, Santa Barbara, California 93106, USA	University of California Santa Barbara, Marine Science Institute, Santa Barbara, California 93106, USA	Universidad Autónoma de Baja California, Instituto de Investigaciones Oceanológicas, Ensenada, Baja California 22860, Mexico	Universidad Autónoma de Baja California, Instituto de Investigaciones Oceanológicas, Ensenada, Baja California 22860, Mexico	Universidad Autónoma de Baja California, Instituto de Investigaciones Oceanológicas, Ensenada, Baja California 22860, Mexico	Rhodes University, Department of Zoology and Entomology, Grahamstown 6140, South Africa	Rhodes University, Department of Zoology and Entomology, Grahamstown 6140, South Africa	Rhodes University, Department of Zoology and Entomology, Grahamstown 6140, South Africa	Rhodes University, Department of Zoology and Entomology, Grahamstown 6140, South Africa	Rhodes University, Department of Zoology and Entomology, Grahamstown 6140, South Africa
Study Person Roles																																																
Study Person Roles Term Accession Number																																																
Study Person Roles Term Source REF																																																
Comment[Study Person ORCID]	0000-0003-0180-3414			0000-0001-9832-6153										0000-0001-7351-2451																																	0000-0002-7071-141X	
Comment[Funder]																																																
Comment[FundRef ID]																																																
Comment[Funder Term Source REF]																																																
Comment[Grant Identifier]																																																
