# Supplementary material for: Long-term, high frequency in situ measurements of intertidal mussel bed temperatures using biomimetic sensors
Source: Sci Data. 2016 Oct 11;3:160087. doi: 10.1038/sdata.2016.87 (PMC5058338; doi:10.1038/sdata.2016.87)
Supplement: Supplementary file 1 [file sdata201687-isa1.zip › s_study_Helmuth.txt]

Source Name	Characteristics[geographical location]	Term Source REF	Term Accession Number	Characteristics[environment type]	Term Source REF	Term Accession Number	Characteristics[latitude]	Unit	Term Source REF	Term Accession Number	Characteristics[longitude]	Unit	Term Source REF	Term Accession Number	Protocol REF	Comment[country]	Sample Name	Factor Value[geographical location]
Bermagui	New South Wales	GAZ	GAZ:00002793	intertidal zone	ENVO	ENVO:00000316	-36.4229	degree	UO	UO:0000185	150.0824	degree	UO	UO:0000185	Sensor locations	Australia	AUNSBE	Bermagui
Cape Byron	New South Wales	GAZ	GAZ:00002793	intertidal zone	ENVO	ENVO:00000316	-28.6337	degree	UO	UO:0000185	153.6382	degree	UO	UO:0000185	Sensor locations	Australia	AUNSCB	Cape Byron
Garie Beach	New South Wales	GAZ	GAZ:00002793	intertidal zone	ENVO	ENVO:00000316	-34.1734	degree	UO	UO:0000185	151.0646	degree	UO	UO:0000185	Sensor locations	Australia	AUNSGB	Garie Beach
Haycock Point	New South Wales	GAZ	GAZ:00002793	intertidal zone	ENVO	ENVO:00000316	-36.9501	degree	UO	UO:0000185	149.9416	degree	UO	UO:0000185	Sensor locations	Australia	AUNSHP	Haycock Point
Kiama	New South Wales	GAZ	GAZ:00002793	intertidal zone	ENVO	ENVO:00000316	-34.6649	degree	UO	UO:0000185	150.8557	degree	UO	UO:0000185	Sensor locations	Australia	AUNSKI	Kiama
Mimosa Rocks	New South Wales	GAZ	GAZ:00002793	intertidal zone	ENVO	ENVO:00000316	-36.5842	degree	UO	UO:0000185	150.051	degree	UO	UO:0000185	Sensor locations	Australia	AUNSMR	Mimosa Rocks
Port Macquarie	New South Wales	GAZ	GAZ:00002793	intertidal zone	ENVO	ENVO:00000316	-31.462	degree	UO	UO:0000185	152.9366	degree	UO	UO:0000185	Sensor locations	Australia	AUNSPM	Port Macquarie
Noosa Heads	Queensland	GAZ	GAZ:00002792	intertidal zone	ENVO	ENVO:00000316	-26.3793	degree	UO	UO:0000185	153.1026	degree	UO	UO:0000185	Sensor locations	Australia	AUQLNH	Noosa Heads
Cape Paterson	State of Victoria	GAZ	GAZ:00002786	intertidal zone	ENVO	ENVO:00000316	-38.6743	degree	UO	UO:0000185	145.6331	degree	UO	UO:0000185	Sensor locations	Australia	AUVICP	Cape Paterson
Kilcunda	State of Victoria	GAZ	GAZ:00002786	intertidal zone	ENVO	ENVO:00000316	-38.5519	degree	UO	UO:0000185	145.4669	degree	UO	UO:0000185	Sensor locations	Australia	AUVIKI	Kilcunda
Mallacoota	State of Victoria	GAZ	GAZ:00002786	intertidal zone	ENVO	ENVO:00000316	-37.5734	degree	UO	UO:0000185	149.7659	degree	UO	UO:0000185	Sensor locations	Australia	AUVIMA	Mallacoota
Seppings Island	Province of British Columbia	GAZ	GAZ:00002562	intertidal zone	ENVO	ENVO:00000316	48.8391	degree	UO	UO:0000185	-125.2076	degree	UO	UO:0000185	Sensor locations	Canada	CABCSI	Seppings Island
El Temblador	Coquimbo	GAZ	GAZ:00000138	intertidal zone	ENVO	ENVO:00000316	-29.5	degree	UO	UO:0000185	-71.32	degree	UO	UO:0000185	Sensor locations	Chile	CLCOTE	El Temblador
Guanaqueros	Coquimbo	GAZ	GAZ:00000138	intertidal zone	ENVO	ENVO:00000316	-30.18	degree	UO	UO:0000185	-71.47	degree	UO	UO:0000185	Sensor locations	Chile	CLCOGU	Guanaqueros
Punta Talca	Coquimbo	GAZ	GAZ:00000138	intertidal zone	ENVO	ENVO:00000316	-30.92	degree	UO	UO:0000185	-71.5	degree	UO	UO:0000185	Sensor locations	Chile	CLCOPT	Punta Talca
Swanage Peveril Pt	England	GAZ	GAZ:00002641	intertidal zone	ENVO	ENVO:00000316	50.6122	degree	UO	UO:0000185	-2.1375	degree	UO	UO:0000185	Sensor locations	United Kingdom	GBENSP	Swanage Peveril Pt
Back	Scotland	GAZ	GAZ:00002639	intertidal zone	ENVO	ENVO:00000316	56.4519	degree	UO	UO:0000185	-5.4483	degree	UO	UO:0000185	Sensor locations	United Kingdom	GBSCBK	Back
Dunstaff	Scotland	GAZ	GAZ:00002639	intertidal zone	ENVO	ENVO:00000316	56.4549	degree	UO	UO:0000185	-5.4418	degree	UO	UO:0000185	Sensor locations	United Kingdom	GBSCDS	Dunstaff
Pump	Scotland	GAZ	GAZ:00002639	intertidal zone	ENVO	ENVO:00000316	56.4531	degree	UO	UO:0000185	-5.4428	degree	UO	UO:0000185	Sensor locations	United Kingdom	GBSCPP	Pump
Black Head	County Clare	GAZ	GAZ:02000628	intertidal zone	ENVO	ENVO:00000316	53.1542	degree	UO	UO:0000185	-9.2648	degree	UO	UO:0000185	Sensor locations	Ireland	IECLBH	Black Head
Coolsiva Quay	County Clare	GAZ	GAZ:02000628	intertidal zone	ENVO	ENVO:00000316	53.1428	degree	UO	UO:0000185	-9.2261	degree	UO	UO:0000185	Sensor locations	Ireland	IECLCQ	Coolsiva Quay
Ballynahown	Galway	GAZ	GAZ:00052357	intertidal zone	ENVO	ENVO:00000316	53.2217	degree	UO	UO:0000185	-9.5083	degree	UO	UO:0000185	Sensor locations	Ireland	IEGWBA	Ballynahown
Dooega	County Mayo	GAZ	GAZ:02000645	intertidal zone	ENVO	ENVO:00000316	53.921	degree	UO	UO:0000185	-10.0204	degree	UO	UO:0000185	Sensor locations	Ireland	IEMYDO	Dooega
Saula	County Mayo	GAZ	GAZ:02000645	intertidal zone	ENVO	ENVO:00000316	53.9535	degree	UO	UO:0000185	-9.9271	degree	UO	UO:0000185	Sensor locations	Ireland	IEMYSA	Saula
Punta Abreojo	Baja California Peninsula	GAZ	GAZ:00056004	intertidal zone	ENVO	ENVO:00000316	26.7262	degree	UO	UO:0000185	-113.545	degree	UO	UO:0000185	Sensor locations	Mexico	MXBCAB	Punta Abreojo
Baja Escorpion	Baja California Peninsula	GAZ	GAZ:00056004	intertidal zone	ENVO	ENVO:00000316	26.2377	degree	UO	UO:0000185	-112.4786	degree	UO	UO:0000185	Sensor locations	Mexico	MXBCBE	Baja Escorpion
Bajamar	Baja California Peninsula	GAZ	GAZ:00056004	intertidal zone	ENVO	ENVO:00000316	31.9803	degree	UO	UO:0000185	-116.7939	degree	UO	UO:0000185	Sensor locations	Mexico	MXBCBM	Bajamar
Baja Tortugas	Baja California Peninsula	GAZ	GAZ:00056004	intertidal zone	ENVO	ENVO:00000316	27.6849	degree	UO	UO:0000185	-114.9365	degree	UO	UO:0000185	Sensor locations	Mexico	MXBCBT	Baja Tortugas
Los Cerritos	Baja California Peninsula	GAZ	GAZ:00056004	intertidal zone	ENVO	ENVO:00000316	23.3288	degree	UO	UO:0000185	-110.1811	degree	UO	UO:0000185	Sensor locations	Mexico	MXBCCR	Los Cerritos
Erendira	Baja California Peninsula	GAZ	GAZ:00056004	intertidal zone	ENVO	ENVO:00000316	31.3203	degree	UO	UO:0000185	-116.4362	degree	UO	UO:0000185	Sensor locations	Mexico	MXBCER	Erendira
Esmeralda	Baja California Peninsula	GAZ	GAZ:00056004	intertidal zone	ENVO	ENVO:00000316	28.5168	degree	UO	UO:0000185	-114.0724	degree	UO	UO:0000185	Sensor locations	Mexico	MXBCES	Esmeralda
Los Ojitos	Baja California Peninsula	GAZ	GAZ:00056004	intertidal zone	ENVO	ENVO:00000316	28.8823	degree	UO	UO:0000185	-114.4238	degree	UO	UO:0000185	Sensor locations	Mexico	MXBCOJ	Los Ojitos
Punta Baja	Baja California Peninsula	GAZ	GAZ:00056004	intertidal zone	ENVO	ENVO:00000316	29.9497	degree	UO	UO:0000185	-115.8134	degree	UO	UO:0000185	Sensor locations	Mexico	MXBCPB	Punta Baja
Punta Morro	Baja California Peninsula	GAZ	GAZ:00056004	intertidal zone	ENVO	ENVO:00000316	31.8614	degree	UO	UO:0000185	-116.6678	degree	UO	UO:0000185	Sensor locations	Mexico	MXBCPM	Punta Morro
Anawhata	Auckland Region	GAZ	GAZ:00004760	intertidal zone	ENVO	ENVO:00000316	-36.917	degree	UO	UO:0000185	174.45	degree	UO	UO:0000185	Sensor locations	New Zealand	NZAKAW	Anawhata
Pakiri	Auckland Region	GAZ	GAZ:00004760	intertidal zone	ENVO	ENVO:00000316	-36.2598	degree	UO	UO:0000185	174.7531	degree	UO	UO:0000185	Sensor locations	New Zealand	NZAKPK	Pakiri
Box Thumb	Canterbury Region	GAZ	GAZ:00008562	intertidal zone	ENVO	ENVO:00000316	-43.3506	degree	UO	UO:0000185	172.7902	degree	UO	UO:0000185	Sensor locations	New Zealand	NZCBBT	Box Thumb
Whau Whau Beach	Coromandel Peninsula	GAZ	GAZ:00146174	intertidal zone	ENVO	ENVO:00000316	-36.7789	degree	UO	UO:0000185	175.7486	degree	UO	UO:0000185	Sensor locations	New Zealand	NZCMWW	Whau Whau Beach
Elliots Beach	Northland Region	GAZ	GAZ:00008569	intertidal zone	ENVO	ENVO:00000316	-35.1148	degree	UO	UO:0000185	173.9604	degree	UO	UO:0000185	Sensor locations	New Zealand	NZNLEB	Elliots Beach
Herekino Harbour	Northland Region	GAZ	GAZ:00008569	intertidal zone	ENVO	ENVO:00000316	-35.2946	degree	UO	UO:0000185	173.1571	degree	UO	UO:0000185	Sensor locations	New Zealand	NZNLHH	Herekino Harbour
Maunganui Bluff	Northland Region	GAZ	GAZ:00008569	intertidal zone	ENVO	ENVO:00000316	-36.7516	degree	UO	UO:0000185	173.5695	degree	UO	UO:0000185	Sensor locations	New Zealand	NZNLMB	Maunganui Bluff
Woodpecker Bay	West Coast Region	GAZ	GAZ:00004777	intertidal zone	ENVO	ENVO:00000316	-42.019	degree	UO	UO:0000185	171.2271	degree	UO	UO:0000185	Sensor locations	New Zealand	NZWCWB	Woodpecker Bay
Alegria	State of California	GAZ	GAZ:00002461	intertidal zone	ENVO	ENVO:00000316	34.4672	degree	UO	UO:0000185	-120.277	degree	UO	UO:0000185	Sensor locations	USA	USCAAG	Alegria
Bodega Reserve	State of California	GAZ	GAZ:00002461	intertidal zone	ENVO	ENVO:00000316	38.3185	degree	UO	UO:0000185	-123.074	degree	UO	UO:0000185	Sensor locations	USA	USCABD	Bodega Reserve
Boat House	State of California	GAZ	GAZ:00002461	intertidal zone	ENVO	ENVO:00000316	34.7188	degree	UO	UO:0000185	-120.6088	degree	UO	UO:0000185	Sensor locations	USA	USCABH	Boat House
Cambria	State of California	GAZ	GAZ:00002461	intertidal zone	ENVO	ENVO:00000316	35.54	degree	UO	UO:0000185	-121.0929	degree	UO	UO:0000185	Sensor locations	USA	USCACA	Cambria
Bird Rock	State of California	GAZ	GAZ:00002461	intertidal zone	ENVO	ENVO:00000316	33.4514	degree	UO	UO:0000185	-118.4861	degree	UO	UO:0000185	Sensor locations	USA	USCACI	Bird Rock
Cape Mendocino	State of California	GAZ	GAZ:00002461	intertidal zone	ENVO	ENVO:00000316	40.348	degree	UO	UO:0000185	-124.365	degree	UO	UO:0000185	Sensor locations	USA	USCACM	Cape Mendocino
Coal Oil pt	State of California	GAZ	GAZ:00002461	intertidal zone	ENVO	ENVO:00000316	34.4067	degree	UO	UO:0000185	-119.8783	degree	UO	UO:0000185	Sensor locations	USA	USCACP	Coal Oil pt
Fraser	State of California	GAZ	GAZ:00002461	intertidal zone	ENVO	ENVO:00000316	34.0627	degree	UO	UO:0000185	-119.9192	degree	UO	UO:0000185	Sensor locations	USA	USCAFR	Fraser
Hopkins	State of California	GAZ	GAZ:00002461	intertidal zone	ENVO	ENVO:00000316	36.6219	degree	UO	UO:0000185	-121.9053	degree	UO	UO:0000185	Sensor locations	USA	USCAHS	Hopkins
Jalama	State of California	GAZ	GAZ:00002461	intertidal zone	ENVO	ENVO:00000316	34.4952	degree	UO	UO:0000185	-120.4969	degree	UO	UO:0000185	Sensor locations	USA	USCAJA	Jalama
Lompoc Landing	State of California	GAZ	GAZ:00002461	intertidal zone	ENVO	ENVO:00000316	34.7191	degree	UO	UO:0000185	-120.6089	degree	UO	UO:0000185	Sensor locations	USA	USCALL	Lompoc Landing
Lompoc South	State of California	GAZ	GAZ:00002461	intertidal zone	ENVO	ENVO:00000316	34.7143	degree	UO	UO:0000185	-120.6075	degree	UO	UO:0000185	Sensor locations	USA	USCALS	Lompoc South
Piedras	State of California	GAZ	GAZ:00002461	intertidal zone	ENVO	ENVO:00000316	35.6658	degree	UO	UO:0000185	-121.2867	degree	UO	UO:0000185	Sensor locations	USA	USCAPD	Piedras
Prisoners Harbor	State of California	GAZ	GAZ:00002461	intertidal zone	ENVO	ENVO:00000316	34.0204	degree	UO	UO:0000185	-119.6866	degree	UO	UO:0000185	Sensor locations	USA	USCAPR	Prisoners Harbor
Trailer	State of California	GAZ	GAZ:00002461	intertidal zone	ENVO	ENVO:00000316	34.0517	degree	UO	UO:0000185	-119.9032	degree	UO	UO:0000185	Sensor locations	USA	USCATL	Trailer
Terrace Point	State of California	GAZ	GAZ:00002461	intertidal zone	ENVO	ENVO:00000316	41.0621	degree	UO	UO:0000185	-124.1493	degree	UO	UO:0000185	Sensor locations	USA	USCATR	Terrace Point
Trinidad	State of California	GAZ	GAZ:00002461	intertidal zone	ENVO	ENVO:00000316	41.0621	degree	UO	UO:0000185	-124.1493	degree	UO	UO:0000185	Sensor locations	USA	USCAVD	Trinidad
Valley	State of California	GAZ	GAZ:00002461	intertidal zone	ENVO	ENVO:00000316	33.9837	degree	UO	UO:0000185	-119.6658	degree	UO	UO:0000185	Sensor locations	USA	USCAVL	Valley
Willows	State of California	GAZ	GAZ:00002461	intertidal zone	ENVO	ENVO:00000316	33.9618	degree	UO	UO:0000185	-119.7549	degree	UO	UO:0000185	Sensor locations	USA	USCAWL	Willows
Dorothy Cove	Commonwealth of Massachusetts	GAZ	GAZ:00002537	intertidal zone	ENVO	ENVO:00000316	42.4238	degree	UO	UO:0000185	-70.9208	degree	UO	UO:0000185	Sensor locations	USA	USMADC	Dorothy Cove
Forest River	Commonwealth of Massachusetts	GAZ	GAZ:00002537	intertidal zone	ENVO	ENVO:00000316	42.4976	degree	UO	UO:0000185	-70.8868	degree	UO	UO:0000185	Sensor locations	USA	USMAFR	Forest River
East Point	Commonwealth of Massachusetts	GAZ	GAZ:00002537	intertidal zone	ENVO	ENVO:00000316	42.42	degree	UO	UO:0000185	-70.9022	degree	UO	UO:0000185	Sensor locations	USA	USMANP	East Point
Obear Park	Commonwealth of Massachusetts	GAZ	GAZ:00002537	intertidal zone	ENVO	ENVO:00000316	42.5451	degree	UO	UO:0000185	-70.9014	degree	UO	UO:0000185	Sensor locations	USA	USMAOP	Obear Park
Pumphouse	Commonwealth of Massachusetts	GAZ	GAZ:00002537	intertidal zone	ENVO	ENVO:00000316	42.4168	degree	UO	UO:0000185	-70.9067	degree	UO	UO:0000185	Sensor locations	USA	USMAPH	Pumphouse
Boiler Bay	State of Oregon	GAZ	GAZ:00002515	intertidal zone	ENVO	ENVO:00000316	44.8306	degree	UO	UO:0000185	-124.0601	degree	UO	UO:0000185	Sensor locations	USA	USORBB	Boiler Bay
Cape Arago	State of Oregon	GAZ	GAZ:00002515	intertidal zone	ENVO	ENVO:00000316	43.3066	degree	UO	UO:0000185	-124.4024	degree	UO	UO:0000185	Sensor locations	USA	USORCA	Cape Arago
Fogarty Creek	State of Oregon	GAZ	GAZ:00002515	intertidal zone	ENVO	ENVO:00000316	44.8373	degree	UO	UO:0000185	-124.0585	degree	UO	UO:0000185	Sensor locations	USA	USORFC	Fogarty Creek
Strawberry Hill	State of Oregon	GAZ	GAZ:00002515	intertidal zone	ENVO	ENVO:00000316	44.2499	degree	UO	UO:0000185	-124.1136	degree	UO	UO:0000185	Sensor locations	USA	USORSH	Strawberry Hill
Oyster Landing	State of South Carolina	GAZ	GAZ:00002524	intertidal zone	ENVO	ENVO:00000316	33.3495	degree	UO	UO:0000185	-79.1888	degree	UO	UO:0000185	Sensor locations	USA	USSCOL	Oyster Landing
Colins Cove	State of Washington	GAZ	GAZ:00002553	intertidal zone	ENVO	ENVO:00000316	48.5494	degree	UO	UO:0000185	-123.006	degree	UO	UO:0000185	Sensor locations	USA	USWACC	Colins Cove
Cattle Point	State of Washington	GAZ	GAZ:00002553	intertidal zone	ENVO	ENVO:00000316	48.4514	degree	UO	UO:0000185	-122.9618	degree	UO	UO:0000185	Sensor locations	USA	USWACP	Cattle Point
Landing Beach	State of Washington	GAZ	GAZ:00002553	intertidal zone	ENVO	ENVO:00000316	48.3938	degree	UO	UO:0000185	-124.7355	degree	UO	UO:0000185	Sensor locations	USA	USWALB	Landing Beach
Strawberry Point	State of Washington	GAZ	GAZ:00002553	intertidal zone	ENVO	ENVO:00000316	48.3914	degree	UO	UO:0000185	-124.7384	degree	UO	UO:0000185	Sensor locations	USA	USWASD	Strawberry Point
Cape St Francis	Eastern Cape Province	GAZ	GAZ:00002819	intertidal zone	ENVO	ENVO:00000316	-34.2095	degree	UO	UO:0000185	24.8374	degree	UO	UO:0000185	Sensor locations	South Africa	ZAECCA	Cape St Francis
Jongensfontein	Eastern Cape Province	GAZ	GAZ:00002819	intertidal zone	ENVO	ENVO:00000316	-34.4198	degree	UO	UO:0000185	21.3574	degree	UO	UO:0000185	Sensor locations	South Africa	ZAECJO	Jongensfontein
Kidds Beach	Eastern Cape Province	GAZ	GAZ:00002819	intertidal zone	ENVO	ENVO:00000316	-33.1475	degree	UO	UO:0000185	27.7033	degree	UO	UO:0000185	Sensor locations	South Africa	ZAECKB	Kidd's Beach
Kenton-on-sea	Eastern Cape Province	GAZ	GAZ:00002819	intertidal zone	ENVO	ENVO:00000316	-33.6942	degree	UO	UO:0000185	26.6678	degree	UO	UO:0000185	Sensor locations	South Africa	ZAECKE	Kenton-on-sea
Morgans Bay	Eastern Cape Province	GAZ	GAZ:00002819	intertidal zone	ENVO	ENVO:00000316	-32.7111	degree	UO	UO:0000185	28.3396	degree	UO	UO:0000185	Sensor locations	South Africa	ZAECMB	Morgans Bay
Skoenmakerskop	Eastern Cape Province	GAZ	GAZ:00002819	intertidal zone	ENVO	ENVO:00000316	-34.0408	degree	UO	UO:0000185	25.5333	degree	UO	UO:0000185	Sensor locations	South Africa	ZAECSK	Skoenmakerskop
Ballito	KwaZulu-Natal Province	GAZ	GAZ:00002812	intertidal zone	ENVO	ENVO:00000316	-29.4838	degree	UO	UO:0000185	31.2592	degree	UO	UO:0000185	Sensor locations	South Africa	ZAKNBA	Ballito
Port Edward	KwaZulu-Natal Province	GAZ	GAZ:00002812	intertidal zone	ENVO	ENVO:00000316	-31.048	degree	UO	UO:0000185	30.2302	degree	UO	UO:0000185	Sensor locations	South Africa	ZAKNPE	Port Edward
Hondeklipbaai	Northern Cape Province	GAZ	GAZ:00002818	intertidal zone	ENVO	ENVO:00000316	-30.3061	degree	UO	UO:0000185	17.2707	degree	UO	UO:0000185	Sensor locations	South Africa	ZANCHO	Hondeklipbaai
Brenton	Western Cape Province	GAZ	GAZ:00002817	intertidal zone	ENVO	ENVO:00000316	-34.0752	degree	UO	UO:0000185	23.0239	degree	UO	UO:0000185	Sensor locations	South Africa	ZAWCBT	Brenton
Doringbaai	Western Cape Province	GAZ	GAZ:00002817	intertidal zone	ENVO	ENVO:00000316	-31.8004	degree	UO	UO:0000185	18.2298	degree	UO	UO:0000185	Sensor locations	South Africa	ZAWCDO	Doringbaai
Keurboom	Western Cape Province	GAZ	GAZ:00002817	intertidal zone	ENVO	ENVO:00000316	-34.005	degree	UO	UO:0000185	23.4553	degree	UO	UO:0000185	Sensor locations	South Africa	ZAWCKB	Keurboom
Plettenberg	Western Cape Province	GAZ	GAZ:00002817	intertidal zone	ENVO	ENVO:00000316	-34.0616	degree	UO	UO:0000185	23.3798	degree	UO	UO:0000185	Sensor locations	South Africa	ZAWCPB	Plettenberg
Paternoster	Western Cape Province	GAZ	GAZ:00002817	intertidal zone	ENVO	ENVO:00000316	-32.8019	degree	UO	UO:0000185	17.8983	degree	UO	UO:0000185	Sensor locations	South Africa	ZAWCPN	Paternoster
Robberg	Western Cape Province	GAZ	GAZ:00002817	intertidal zone	ENVO	ENVO:00000316	-34.1022	degree	UO	UO:0000185	23.3808	degree	UO	UO:0000185	Sensor locations	South Africa	ZAWCRO	Robberg
Yzerfontein	Western Cape Province	GAZ	GAZ:00002817	intertidal zone	ENVO	ENVO:00000316	-33.3467	degree	UO	UO:0000185	18.1531	degree	UO	UO:0000185	Sensor locations	South Africa	ZAWCYZ	Yzerfontein
