# Supplementary material for: Long-term, high frequency in situ measurements of intertidal mussel bed temperatures using biomimetic sensors
Source: Sci Data. 2016 Oct 11;3:160087. doi: 10.1038/sdata.2016.87 (PMC5058338; doi:10.1038/sdata.2016.87)
Supplement: Supplementary file 1 [file sdata201687-isa1.zip › a_assay_Helmuth.txt]

Sample Name	Protocol REF	Parameter Value[logger type]	Parameter Value[location type]	Assay Name	Raw Data File	Comment[Data Repository]	Comment[Data Record Accession]	Comment[Data Record URI]	Factor Value[geographical location]
CABCSI	Biomimetic sensor deployment	8cm epoxy robomussel	Low	BMRMCABCSI132	robomussel.zip	Dryad Digital Repository	doi:10.5061/dryad.6n8kf	http://dx.doi.org/10.5061/dryad.6n8kf	Seppings Island
CABCSI	Biomimetic sensor deployment	8cm epoxy robomussel	Upper-Mid	BMRMCABCSI148	robomussel.zip	Dryad Digital Repository	doi:10.5061/dryad.6n8kf	http://dx.doi.org/10.5061/dryad.6n8kf	Seppings Island
CABCSI	Biomimetic sensor deployment	8cm epoxy robomussel	Mid	BMRMCABCSI150	robomussel.zip	Dryad Digital Repository	doi:10.5061/dryad.6n8kf	http://dx.doi.org/10.5061/dryad.6n8kf	Seppings Island
CABCSI	Biomimetic sensor deployment	8cm epoxy robomussel	High	BMRMCABCSI27	robomussel.zip	Dryad Digital Repository	doi:10.5061/dryad.6n8kf	http://dx.doi.org/10.5061/dryad.6n8kf	Seppings Island
CABCSI	Biomimetic sensor deployment	8cm epoxy robomussel	Mid	BMRMCABCSI28	robomussel.zip	Dryad Digital Repository	doi:10.5061/dryad.6n8kf	http://dx.doi.org/10.5061/dryad.6n8kf	Seppings Island
CLCOTE	Biomimetic sensor deployment	8cm epoxy robomussel	Low	BMRMCLCOTE2	robomussel.zip	Dryad Digital Repository	doi:10.5061/dryad.6n8kf	http://dx.doi.org/10.5061/dryad.6n8kf	El Temblador
CLCOTE	Biomimetic sensor deployment	8cm epoxy robomussel	High	BMRMCLCOTE4	robomussel.zip	Dryad Digital Repository	doi:10.5061/dryad.6n8kf	http://dx.doi.org/10.5061/dryad.6n8kf	El Temblador
CLCOTE	Biomimetic sensor deployment	8cm epoxy robomussel	High	BMRMCLCOTE5	robomussel.zip	Dryad Digital Repository	doi:10.5061/dryad.6n8kf	http://dx.doi.org/10.5061/dryad.6n8kf	El Temblador
CLCOTE	Biomimetic sensor deployment	8cm epoxy robomussel	High	BMRMCLCOTE6	robomussel.zip	Dryad Digital Repository	doi:10.5061/dryad.6n8kf	http://dx.doi.org/10.5061/dryad.6n8kf	El Temblador
CLCOGU	Biomimetic sensor deployment	8cm epoxy robomussel	Low	BMRMCLCOGU2	robomussel.zip	Dryad Digital Repository	doi:10.5061/dryad.6n8kf	http://dx.doi.org/10.5061/dryad.6n8kf	Guanaqueros
CLCOGU	Biomimetic sensor deployment	8cm epoxy robomussel	High	BMRMCLCOGU3	robomussel.zip	Dryad Digital Repository	doi:10.5061/dryad.6n8kf	http://dx.doi.org/10.5061/dryad.6n8kf	Guanaqueros
CLCOGU	Biomimetic sensor deployment	8cm epoxy robomussel	High	BMRMCLCOGU5	robomussel.zip	Dryad Digital Repository	doi:10.5061/dryad.6n8kf	http://dx.doi.org/10.5061/dryad.6n8kf	Guanaqueros
CLCOPT	Biomimetic sensor deployment	8cm epoxy robomussel	Low	BMRMCLCOPT2	robomussel.zip	Dryad Digital Repository	doi:10.5061/dryad.6n8kf	http://dx.doi.org/10.5061/dryad.6n8kf	Punta Talca
CLCOPT	Biomimetic sensor deployment	8cm epoxy robomussel	Low	BMRMCLCOPT3	robomussel.zip	Dryad Digital Repository	doi:10.5061/dryad.6n8kf	http://dx.doi.org/10.5061/dryad.6n8kf	Punta Talca
CLCOPT	Biomimetic sensor deployment	8cm epoxy robomussel	Mid	BMRMCLCOPT4	robomussel.zip	Dryad Digital Repository	doi:10.5061/dryad.6n8kf	http://dx.doi.org/10.5061/dryad.6n8kf	Punta Talca
CLCOPT	Biomimetic sensor deployment	8cm epoxy robomussel	Mid	BMRMCLCOPT5	robomussel.zip	Dryad Digital Repository	doi:10.5061/dryad.6n8kf	http://dx.doi.org/10.5061/dryad.6n8kf	Punta Talca
CLCOPT	Biomimetic sensor deployment	8cm epoxy robomussel	Low	BMRMCLCOPT6	robomussel.zip	Dryad Digital Repository	doi:10.5061/dryad.6n8kf	http://dx.doi.org/10.5061/dryad.6n8kf	Punta Talca
CLCOPT	Biomimetic sensor deployment	8cm epoxy robomussel	Low	BMRMCLCOPT7	robomussel.zip	Dryad Digital Repository	doi:10.5061/dryad.6n8kf	http://dx.doi.org/10.5061/dryad.6n8kf	Punta Talca
MXBCBE	Biomimetic sensor deployment	8cm epoxy robomussel	High	BMRMMXBCBE1	robomussel.zip	Dryad Digital Repository	doi:10.5061/dryad.6n8kf	http://dx.doi.org/10.5061/dryad.6n8kf	Baja Escorpion
MXBCBE	Biomimetic sensor deployment	8cm epoxy robomussel	Lower-Mid	BMRMMXBCBE4	robomussel.zip	Dryad Digital Repository	doi:10.5061/dryad.6n8kf	http://dx.doi.org/10.5061/dryad.6n8kf	Baja Escorpion
MXBCBT	Biomimetic sensor deployment	8cm epoxy robomussel	Low	BMRMMXBCBT1	robomussel.zip	Dryad Digital Repository	doi:10.5061/dryad.6n8kf	http://dx.doi.org/10.5061/dryad.6n8kf	Baja Tortugas
MXBCBT	Biomimetic sensor deployment	8cm epoxy robomussel	Mid	BMRMMXBCBT2	robomussel.zip	Dryad Digital Repository	doi:10.5061/dryad.6n8kf	http://dx.doi.org/10.5061/dryad.6n8kf	Baja Tortugas
MXBCBT	Biomimetic sensor deployment	8cm epoxy robomussel	High	BMRMMXBCBT3	robomussel.zip	Dryad Digital Repository	doi:10.5061/dryad.6n8kf	http://dx.doi.org/10.5061/dryad.6n8kf	Baja Tortugas
MXBCBM	Biomimetic sensor deployment	8cm epoxy robomussel	Low	BMRMMXBCBM310	robomussel.zip	Dryad Digital Repository	doi:10.5061/dryad.6n8kf	http://dx.doi.org/10.5061/dryad.6n8kf	Bajamar
MXBCBM	Biomimetic sensor deployment	8cm epoxy robomussel	Mid	BMRMMXBCBM311	robomussel.zip	Dryad Digital Repository	doi:10.5061/dryad.6n8kf	http://dx.doi.org/10.5061/dryad.6n8kf	Bajamar
MXBCBM	Biomimetic sensor deployment	8cm epoxy robomussel	High	BMRMMXBCBM312	robomussel.zip	Dryad Digital Repository	doi:10.5061/dryad.6n8kf	http://dx.doi.org/10.5061/dryad.6n8kf	Bajamar
MXBCER	Biomimetic sensor deployment	8cm epoxy robomussel	Low	BMRMMXBCER304	robomussel.zip	Dryad Digital Repository	doi:10.5061/dryad.6n8kf	http://dx.doi.org/10.5061/dryad.6n8kf	Erendira
MXBCER	Biomimetic sensor deployment	8cm epoxy robomussel	High	BMRMMXBCER305	robomussel.zip	Dryad Digital Repository	doi:10.5061/dryad.6n8kf	http://dx.doi.org/10.5061/dryad.6n8kf	Erendira
MXBCER	Biomimetic sensor deployment	8cm epoxy robomussel	Mid	BMRMMXBCER313	robomussel.zip	Dryad Digital Repository	doi:10.5061/dryad.6n8kf	http://dx.doi.org/10.5061/dryad.6n8kf	Erendira
MXBCES	Biomimetic sensor deployment	8cm epoxy robomussel	High	BMRMMXBCES301	robomussel.zip	Dryad Digital Repository	doi:10.5061/dryad.6n8kf	http://dx.doi.org/10.5061/dryad.6n8kf	Esmeralda
MXBCES	Biomimetic sensor deployment	8cm epoxy robomussel	Mid	BMRMMXBCES302	robomussel.zip	Dryad Digital Repository	doi:10.5061/dryad.6n8kf	http://dx.doi.org/10.5061/dryad.6n8kf	Esmeralda
MXBCES	Biomimetic sensor deployment	8cm epoxy robomussel	Low	BMRMMXBCES303	robomussel.zip	Dryad Digital Repository	doi:10.5061/dryad.6n8kf	http://dx.doi.org/10.5061/dryad.6n8kf	Esmeralda
MXBCCR	Biomimetic sensor deployment	8cm epoxy robomussel	Low	BMRMMXBCCR1	robomussel.zip	Dryad Digital Repository	doi:10.5061/dryad.6n8kf	http://dx.doi.org/10.5061/dryad.6n8kf	Los Cerritos
MXBCCR	Biomimetic sensor deployment	8cm epoxy robomussel	Mid	BMRMMXBCCR2	robomussel.zip	Dryad Digital Repository	doi:10.5061/dryad.6n8kf	http://dx.doi.org/10.5061/dryad.6n8kf	Los Cerritos
MXBCCR	Biomimetic sensor deployment	8cm epoxy robomussel	High	BMRMMXBCCR3	robomussel.zip	Dryad Digital Repository	doi:10.5061/dryad.6n8kf	http://dx.doi.org/10.5061/dryad.6n8kf	Los Cerritos
MXBCOJ	Biomimetic sensor deployment	8cm epoxy robomussel	High	BMRMMXBCOJ306	robomussel.zip	Dryad Digital Repository	doi:10.5061/dryad.6n8kf	http://dx.doi.org/10.5061/dryad.6n8kf	Los Ojitos
MXBCOJ	Biomimetic sensor deployment	8cm epoxy robomussel	Mid	BMRMMXBCOJ307	robomussel.zip	Dryad Digital Repository	doi:10.5061/dryad.6n8kf	http://dx.doi.org/10.5061/dryad.6n8kf	Los Ojitos
MXBCOJ	Biomimetic sensor deployment	8cm epoxy robomussel	Low	BMRMMXBCOJ308	robomussel.zip	Dryad Digital Repository	doi:10.5061/dryad.6n8kf	http://dx.doi.org/10.5061/dryad.6n8kf	Los Ojitos
MXBCAB	Biomimetic sensor deployment	8cm epoxy robomussel	High	BMRMMXBCAB1	robomussel.zip	Dryad Digital Repository	doi:10.5061/dryad.6n8kf	http://dx.doi.org/10.5061/dryad.6n8kf	Punta Abreojo
MXBCAB	Biomimetic sensor deployment	8cm epoxy robomussel	Low	BMRMMXBCAB3	robomussel.zip	Dryad Digital Repository	doi:10.5061/dryad.6n8kf	http://dx.doi.org/10.5061/dryad.6n8kf	Punta Abreojo
MXBCPB	Biomimetic sensor deployment	8cm epoxy robomussel	Low	BMRMMXBCPB309	robomussel.zip	Dryad Digital Repository	doi:10.5061/dryad.6n8kf	http://dx.doi.org/10.5061/dryad.6n8kf	Punta Baja
MXBCPB	Biomimetic sensor deployment	8cm epoxy robomussel	High	BMRMMXBCPB313	robomussel.zip	Dryad Digital Repository	doi:10.5061/dryad.6n8kf	http://dx.doi.org/10.5061/dryad.6n8kf	Punta Baja
MXBCPB	Biomimetic sensor deployment	8cm epoxy robomussel	Mid	BMRMMXBCPB314	robomussel.zip	Dryad Digital Repository	doi:10.5061/dryad.6n8kf	http://dx.doi.org/10.5061/dryad.6n8kf	Punta Baja
MXBCPM	Biomimetic sensor deployment	8cm epoxy robomussel	Low	BMRMMXBCPM1	robomussel.zip	Dryad Digital Repository	doi:10.5061/dryad.6n8kf	http://dx.doi.org/10.5061/dryad.6n8kf	Punta Morro
MXBCPM	Biomimetic sensor deployment	8cm epoxy robomussel	Mid	BMRMMXBCPM2	robomussel.zip	Dryad Digital Repository	doi:10.5061/dryad.6n8kf	http://dx.doi.org/10.5061/dryad.6n8kf	Punta Morro
MXBCPM	Biomimetic sensor deployment	8cm epoxy robomussel	High	BMRMMXBCPM3	robomussel.zip	Dryad Digital Repository	doi:10.5061/dryad.6n8kf	http://dx.doi.org/10.5061/dryad.6n8kf	Punta Morro
NZAKAW	Biomimetic sensor deployment	8cm epoxy robomussel	Low	BMRMNZAKAW186	robomussel.zip	Dryad Digital Repository	doi:10.5061/dryad.6n8kf	http://dx.doi.org/10.5061/dryad.6n8kf	Anawhata
NZAKAW	Biomimetic sensor deployment	8cm epoxy robomussel	Mid	BMRMNZAKAW187	robomussel.zip	Dryad Digital Repository	doi:10.5061/dryad.6n8kf	http://dx.doi.org/10.5061/dryad.6n8kf	Anawhata
NZAKAW	Biomimetic sensor deployment	8cm epoxy robomussel	Mid	BMRMNZAKAW189	robomussel.zip	Dryad Digital Repository	doi:10.5061/dryad.6n8kf	http://dx.doi.org/10.5061/dryad.6n8kf	Anawhata
NZAKAW	Biomimetic sensor deployment	8cm epoxy robomussel	High	BMRMNZAKAW190	robomussel.zip	Dryad Digital Repository	doi:10.5061/dryad.6n8kf	http://dx.doi.org/10.5061/dryad.6n8kf	Anawhata
NZAKPK	Biomimetic sensor deployment	8cm epoxy robomussel	Mid	BMRMNZAKPK307	robomussel.zip	Dryad Digital Repository	doi:10.5061/dryad.6n8kf	http://dx.doi.org/10.5061/dryad.6n8kf	Pakiri
NZAKPK	Biomimetic sensor deployment	8cm epoxy robomussel	Mid	BMRMNZAKPK308	robomussel.zip	Dryad Digital Repository	doi:10.5061/dryad.6n8kf	http://dx.doi.org/10.5061/dryad.6n8kf	Pakiri
NZAKPK	Biomimetic sensor deployment	8cm epoxy robomussel	Mid	BMRMNZAKPK309	robomussel.zip	Dryad Digital Repository	doi:10.5061/dryad.6n8kf	http://dx.doi.org/10.5061/dryad.6n8kf	Pakiri
NZCBBT	Biomimetic sensor deployment	8cm epoxy robomussel	High	BMRMNZCBBT1	robomussel.zip	Dryad Digital Repository	doi:10.5061/dryad.6n8kf	http://dx.doi.org/10.5061/dryad.6n8kf	Box Thumb
NZCBBT	Biomimetic sensor deployment	8cm epoxy robomussel	High	BMRMNZCBBT2	robomussel.zip	Dryad Digital Repository	doi:10.5061/dryad.6n8kf	http://dx.doi.org/10.5061/dryad.6n8kf	Box Thumb
NZCBBT	Biomimetic sensor deployment	8cm epoxy robomussel	Mid	BMRMNZCBBT4	robomussel.zip	Dryad Digital Repository	doi:10.5061/dryad.6n8kf	http://dx.doi.org/10.5061/dryad.6n8kf	Box Thumb
NZCBBT	Biomimetic sensor deployment	8cm epoxy robomussel	Low	BMRMNZCBBT6	robomussel.zip	Dryad Digital Repository	doi:10.5061/dryad.6n8kf	http://dx.doi.org/10.5061/dryad.6n8kf	Box Thumb
NZCMWW	Biomimetic sensor deployment	8cm epoxy robomussel	High	BMRMNZCMWW315	robomussel.zip	Dryad Digital Repository	doi:10.5061/dryad.6n8kf	http://dx.doi.org/10.5061/dryad.6n8kf	Whau Whau Beach
NZNLEB	Biomimetic sensor deployment	8cm epoxy robomussel	Mid	BMRMNZNLEB304	robomussel.zip	Dryad Digital Repository	doi:10.5061/dryad.6n8kf	http://dx.doi.org/10.5061/dryad.6n8kf	Elliots Beach
NZNLEB	Biomimetic sensor deployment	8cm epoxy robomussel	High	BMRMNZNLEB305	robomussel.zip	Dryad Digital Repository	doi:10.5061/dryad.6n8kf	http://dx.doi.org/10.5061/dryad.6n8kf	Elliots Beach
NZNLHH	Biomimetic sensor deployment	8cm epoxy robomussel	Mid	BMRMNZNLHH199	robomussel.zip	Dryad Digital Repository	doi:10.5061/dryad.6n8kf	http://dx.doi.org/10.5061/dryad.6n8kf	Herekino Harbour
NZNLMB	Biomimetic sensor deployment	8cm epoxy robomussel	Low	BMRMNZNLMB191	robomussel.zip	Dryad Digital Repository	doi:10.5061/dryad.6n8kf	http://dx.doi.org/10.5061/dryad.6n8kf	Maunganui Bluff
NZNLMB	Biomimetic sensor deployment	8cm epoxy robomussel	Mid	BMRMNZNLMB192	robomussel.zip	Dryad Digital Repository	doi:10.5061/dryad.6n8kf	http://dx.doi.org/10.5061/dryad.6n8kf	Maunganui Bluff
NZNLMB	Biomimetic sensor deployment	8cm epoxy robomussel	Mid	BMRMNZNLMB194	robomussel.zip	Dryad Digital Repository	doi:10.5061/dryad.6n8kf	http://dx.doi.org/10.5061/dryad.6n8kf	Maunganui Bluff
NZWCWB	Biomimetic sensor deployment	8cm epoxy robomussel	High	BMRMNZWCWB1	robomussel.zip	Dryad Digital Repository	doi:10.5061/dryad.6n8kf	http://dx.doi.org/10.5061/dryad.6n8kf	Woodpecker Bay
NZWCWB	Biomimetic sensor deployment	8cm epoxy robomussel	Mid	BMRMNZWCWB3	robomussel.zip	Dryad Digital Repository	doi:10.5061/dryad.6n8kf	http://dx.doi.org/10.5061/dryad.6n8kf	Woodpecker Bay
NZWCWB	Biomimetic sensor deployment	8cm epoxy robomussel	Mid	BMRMNZWCWB4	robomussel.zip	Dryad Digital Repository	doi:10.5061/dryad.6n8kf	http://dx.doi.org/10.5061/dryad.6n8kf	Woodpecker Bay
NZWCWB	Biomimetic sensor deployment	8cm epoxy robomussel	Low	BMRMNZWCWB5	robomussel.zip	Dryad Digital Repository	doi:10.5061/dryad.6n8kf	http://dx.doi.org/10.5061/dryad.6n8kf	Woodpecker Bay
NZWCWB	Biomimetic sensor deployment	8cm epoxy robomussel	Low	BMRMNZWCWB6	robomussel.zip	Dryad Digital Repository	doi:10.5061/dryad.6n8kf	http://dx.doi.org/10.5061/dryad.6n8kf	Woodpecker Bay
ZAECCA	Biomimetic sensor deployment	8cm epoxy robomussel	Mid	BMRMZAECCA10	robomussel.zip	Dryad Digital Repository	doi:10.5061/dryad.6n8kf	http://dx.doi.org/10.5061/dryad.6n8kf	Cape St Francis
ZAECCA	Biomimetic sensor deployment	8cm epoxy robomussel	Mid	BMRMZAECCA100	robomussel.zip	Dryad Digital Repository	doi:10.5061/dryad.6n8kf	http://dx.doi.org/10.5061/dryad.6n8kf	Cape St Francis
ZAECCA	Biomimetic sensor deployment	8cm epoxy robomussel	Mid	BMRMZAECCA110	robomussel.zip	Dryad Digital Repository	doi:10.5061/dryad.6n8kf	http://dx.doi.org/10.5061/dryad.6n8kf	Cape St Francis
ZAECCA	Biomimetic sensor deployment	8cm epoxy robomussel	Mid	BMRMZAECCA120	robomussel.zip	Dryad Digital Repository	doi:10.5061/dryad.6n8kf	http://dx.doi.org/10.5061/dryad.6n8kf	Cape St Francis
ZAECCA	Biomimetic sensor deployment	8cm epoxy robomussel	Mid	BMRMZAECCA130	robomussel.zip	Dryad Digital Repository	doi:10.5061/dryad.6n8kf	http://dx.doi.org/10.5061/dryad.6n8kf	Cape St Francis
ZAECCA	Biomimetic sensor deployment	8cm epoxy robomussel	Mid	BMRMZAECCA140	robomussel.zip	Dryad Digital Repository	doi:10.5061/dryad.6n8kf	http://dx.doi.org/10.5061/dryad.6n8kf	Cape St Francis
ZAECCA	Biomimetic sensor deployment	8cm epoxy robomussel	Mid	BMRMZAECCA150	robomussel.zip	Dryad Digital Repository	doi:10.5061/dryad.6n8kf	http://dx.doi.org/10.5061/dryad.6n8kf	Cape St Francis
ZAECCA	Biomimetic sensor deployment	8cm epoxy robomussel	Mid	BMRMZAECCA20	robomussel.zip	Dryad Digital Repository	doi:10.5061/dryad.6n8kf	http://dx.doi.org/10.5061/dryad.6n8kf	Cape St Francis
ZAECCA	Biomimetic sensor deployment	8cm epoxy robomussel	Mid	BMRMZAECCA30	robomussel.zip	Dryad Digital Repository	doi:10.5061/dryad.6n8kf	http://dx.doi.org/10.5061/dryad.6n8kf	Cape St Francis
ZAECCA	Biomimetic sensor deployment	8cm epoxy robomussel	Mid	BMRMZAECCA40	robomussel.zip	Dryad Digital Repository	doi:10.5061/dryad.6n8kf	http://dx.doi.org/10.5061/dryad.6n8kf	Cape St Francis
ZAECCA	Biomimetic sensor deployment	8cm epoxy robomussel	Mid	BMRMZAECCA50	robomussel.zip	Dryad Digital Repository	doi:10.5061/dryad.6n8kf	http://dx.doi.org/10.5061/dryad.6n8kf	Cape St Francis
ZAECCA	Biomimetic sensor deployment	8cm epoxy robomussel	Mid	BMRMZAECCA60	robomussel.zip	Dryad Digital Repository	doi:10.5061/dryad.6n8kf	http://dx.doi.org/10.5061/dryad.6n8kf	Cape St Francis
ZAECCA	Biomimetic sensor deployment	8cm epoxy robomussel	Mid	BMRMZAECCA70	robomussel.zip	Dryad Digital Repository	doi:10.5061/dryad.6n8kf	http://dx.doi.org/10.5061/dryad.6n8kf	Cape St Francis
ZAECCA	Biomimetic sensor deployment	8cm epoxy robomussel	Mid	BMRMZAECCA80	robomussel.zip	Dryad Digital Repository	doi:10.5061/dryad.6n8kf	http://dx.doi.org/10.5061/dryad.6n8kf	Cape St Francis
ZAECCA	Biomimetic sensor deployment	8cm epoxy robomussel	Mid	BMRMZAECCA90	robomussel.zip	Dryad Digital Repository	doi:10.5061/dryad.6n8kf	http://dx.doi.org/10.5061/dryad.6n8kf	Cape St Francis
ZAECJO	Biomimetic sensor deployment	8cm epoxy robomussel	Mid	BMRMZAECJO10	robomussel.zip	Dryad Digital Repository	doi:10.5061/dryad.6n8kf	http://dx.doi.org/10.5061/dryad.6n8kf	Jongensfontein
ZAECJO	Biomimetic sensor deployment	8cm epoxy robomussel	Mid	BMRMZAECJO100	robomussel.zip	Dryad Digital Repository	doi:10.5061/dryad.6n8kf	http://dx.doi.org/10.5061/dryad.6n8kf	Jongensfontein
ZAECJO	Biomimetic sensor deployment	8cm epoxy robomussel	Mid	BMRMZAECJO110	robomussel.zip	Dryad Digital Repository	doi:10.5061/dryad.6n8kf	http://dx.doi.org/10.5061/dryad.6n8kf	Jongensfontein
ZAECJO	Biomimetic sensor deployment	8cm epoxy robomussel	Mid	BMRMZAECJO120	robomussel.zip	Dryad Digital Repository	doi:10.5061/dryad.6n8kf	http://dx.doi.org/10.5061/dryad.6n8kf	Jongensfontein
ZAECJO	Biomimetic sensor deployment	8cm epoxy robomussel	Mid	BMRMZAECJO140	robomussel.zip	Dryad Digital Repository	doi:10.5061/dryad.6n8kf	http://dx.doi.org/10.5061/dryad.6n8kf	Jongensfontein
ZAECJO	Biomimetic sensor deployment	8cm epoxy robomussel	Mid	BMRMZAECJO150	robomussel.zip	Dryad Digital Repository	doi:10.5061/dryad.6n8kf	http://dx.doi.org/10.5061/dryad.6n8kf	Jongensfontein
ZAECJO	Biomimetic sensor deployment	8cm epoxy robomussel	Mid	BMRMZAECJO160	robomussel.zip	Dryad Digital Repository	doi:10.5061/dryad.6n8kf	http://dx.doi.org/10.5061/dryad.6n8kf	Jongensfontein
ZAECJO	Biomimetic sensor deployment	8cm epoxy robomussel	Mid	BMRMZAECJO170	robomussel.zip	Dryad Digital Repository	doi:10.5061/dryad.6n8kf	http://dx.doi.org/10.5061/dryad.6n8kf	Jongensfontein
ZAECJO	Biomimetic sensor deployment	8cm epoxy robomussel	Mid	BMRMZAECJO180	robomussel.zip	Dryad Digital Repository	doi:10.5061/dryad.6n8kf	http://dx.doi.org/10.5061/dryad.6n8kf	Jongensfontein
ZAECJO	Biomimetic sensor deployment	8cm epoxy robomussel	Mid	BMRMZAECJO190	robomussel.zip	Dryad Digital Repository	doi:10.5061/dryad.6n8kf	http://dx.doi.org/10.5061/dryad.6n8kf	Jongensfontein
ZAECJO	Biomimetic sensor deployment	8cm epoxy robomussel	Mid	BMRMZAECJO20	robomussel.zip	Dryad Digital Repository	doi:10.5061/dryad.6n8kf	http://dx.doi.org/10.5061/dryad.6n8kf	Jongensfontein
ZAECJO	Biomimetic sensor deployment	8cm epoxy robomussel	Mid	BMRMZAECJO200	robomussel.zip	Dryad Digital Repository	doi:10.5061/dryad.6n8kf	http://dx.doi.org/10.5061/dryad.6n8kf	Jongensfontein
ZAECJO	Biomimetic sensor deployment	8cm epoxy robomussel	Mid	BMRMZAECJO210	robomussel.zip	Dryad Digital Repository	doi:10.5061/dryad.6n8kf	http://dx.doi.org/10.5061/dryad.6n8kf	Jongensfontein
ZAECJO	Biomimetic sensor deployment	8cm epoxy robomussel	Mid	BMRMZAECJO220	robomussel.zip	Dryad Digital Repository	doi:10.5061/dryad.6n8kf	http://dx.doi.org/10.5061/dryad.6n8kf	Jongensfontein
ZAECJO	Biomimetic sensor deployment	8cm epoxy robomussel	Mid	BMRMZAECJO230	robomussel.zip	Dryad Digital Repository	doi:10.5061/dryad.6n8kf	http://dx.doi.org/10.5061/dryad.6n8kf	Jongensfontein
ZAECJO	Biomimetic sensor deployment	8cm epoxy robomussel	Mid	BMRMZAECJO240	robomussel.zip	Dryad Digital Repository	doi:10.5061/dryad.6n8kf	http://dx.doi.org/10.5061/dryad.6n8kf	Jongensfontein
ZAECJO	Biomimetic sensor deployment	8cm epoxy robomussel	Mid	BMRMZAECJO30	robomussel.zip	Dryad Digital Repository	doi:10.5061/dryad.6n8kf	http://dx.doi.org/10.5061/dryad.6n8kf	Jongensfontein
ZAECJO	Biomimetic sensor deployment	8cm epoxy robomussel	Mid	BMRMZAECJO40	robomussel.zip	Dryad Digital Repository	doi:10.5061/dryad.6n8kf	http://dx.doi.org/10.5061/dryad.6n8kf	Jongensfontein
ZAECJO	Biomimetic sensor deployment	8cm epoxy robomussel	Mid	BMRMZAECJO50	robomussel.zip	Dryad Digital Repository	doi:10.5061/dryad.6n8kf	http://dx.doi.org/10.5061/dryad.6n8kf	Jongensfontein
ZAECJO	Biomimetic sensor deployment	8cm epoxy robomussel	Mid	BMRMZAECJO60	robomussel.zip	Dryad Digital Repository	doi:10.5061/dryad.6n8kf	http://dx.doi.org/10.5061/dryad.6n8kf	Jongensfontein
ZAECJO	Biomimetic sensor deployment	8cm epoxy robomussel	Mid	BMRMZAECJO70	robomussel.zip	Dryad Digital Repository	doi:10.5061/dryad.6n8kf	http://dx.doi.org/10.5061/dryad.6n8kf	Jongensfontein
ZAECJO	Biomimetic sensor deployment	8cm epoxy robomussel	Mid	BMRMZAECJO80	robomussel.zip	Dryad Digital Repository	doi:10.5061/dryad.6n8kf	http://dx.doi.org/10.5061/dryad.6n8kf	Jongensfontein
ZAECKE	Biomimetic sensor deployment	8cm epoxy robomussel	Low	BMRMZAECKE100	robomussel.zip	Dryad Digital Repository	doi:10.5061/dryad.6n8kf	http://dx.doi.org/10.5061/dryad.6n8kf	Kenton-on-sea
ZAECKE	Biomimetic sensor deployment	8cm epoxy robomussel	Low	BMRMZAECKE101	robomussel.zip	Dryad Digital Repository	doi:10.5061/dryad.6n8kf	http://dx.doi.org/10.5061/dryad.6n8kf	Kenton-on-sea
ZAECKE	Biomimetic sensor deployment	8cm epoxy robomussel	Low	BMRMZAECKE200	robomussel.zip	Dryad Digital Repository	doi:10.5061/dryad.6n8kf	http://dx.doi.org/10.5061/dryad.6n8kf	Kenton-on-sea
ZAECKE	Biomimetic sensor deployment	8cm epoxy robomussel	Low	BMRMZAECKE201	robomussel.zip	Dryad Digital Repository	doi:10.5061/dryad.6n8kf	http://dx.doi.org/10.5061/dryad.6n8kf	Kenton-on-sea
ZAECKB	Biomimetic sensor deployment	8cm epoxy robomussel	Low	BMRMZAECKB100	robomussel.zip	Dryad Digital Repository	doi:10.5061/dryad.6n8kf	http://dx.doi.org/10.5061/dryad.6n8kf	Kidd's Beach
ZAECKB	Biomimetic sensor deployment	8cm epoxy robomussel	Low	BMRMZAECKB101	robomussel.zip	Dryad Digital Repository	doi:10.5061/dryad.6n8kf	http://dx.doi.org/10.5061/dryad.6n8kf	Kidd's Beach
ZAECKB	Biomimetic sensor deployment	8cm epoxy robomussel	Low	BMRMZAECKB200	robomussel.zip	Dryad Digital Repository	doi:10.5061/dryad.6n8kf	http://dx.doi.org/10.5061/dryad.6n8kf	Kidd's Beach
ZAECKB	Biomimetic sensor deployment	8cm epoxy robomussel	Low	BMRMZAECKB201	robomussel.zip	Dryad Digital Repository	doi:10.5061/dryad.6n8kf	http://dx.doi.org/10.5061/dryad.6n8kf	Kidd's Beach
ZAECKB	Biomimetic sensor deployment	8cm epoxy robomussel	Low	BMRMZAECKB300	robomussel.zip	Dryad Digital Repository	doi:10.5061/dryad.6n8kf	http://dx.doi.org/10.5061/dryad.6n8kf	Kidd's Beach
ZAECMB	Biomimetic sensor deployment	8cm epoxy robomussel	Mid	BMRMZAECMB10	robomussel.zip	Dryad Digital Repository	doi:10.5061/dryad.6n8kf	http://dx.doi.org/10.5061/dryad.6n8kf	Morgans Bay
ZAECMB	Biomimetic sensor deployment	8cm epoxy robomussel	Mid	BMRMZAECMB100	robomussel.zip	Dryad Digital Repository	doi:10.5061/dryad.6n8kf	http://dx.doi.org/10.5061/dryad.6n8kf	Morgans Bay
ZAECMB	Biomimetic sensor deployment	8cm epoxy robomussel	Mid	BMRMZAECMB110	robomussel.zip	Dryad Digital Repository	doi:10.5061/dryad.6n8kf	http://dx.doi.org/10.5061/dryad.6n8kf	Morgans Bay
ZAECMB	Biomimetic sensor deployment	8cm epoxy robomussel	Mid	BMRMZAECMB20	robomussel.zip	Dryad Digital Repository	doi:10.5061/dryad.6n8kf	http://dx.doi.org/10.5061/dryad.6n8kf	Morgans Bay
ZAECMB	Biomimetic sensor deployment	8cm epoxy robomussel	Mid	BMRMZAECMB30	robomussel.zip	Dryad Digital Repository	doi:10.5061/dryad.6n8kf	http://dx.doi.org/10.5061/dryad.6n8kf	Morgans Bay
ZAECMB	Biomimetic sensor deployment	8cm epoxy robomussel	Mid	BMRMZAECMB40	robomussel.zip	Dryad Digital Repository	doi:10.5061/dryad.6n8kf	http://dx.doi.org/10.5061/dryad.6n8kf	Morgans Bay
ZAECMB	Biomimetic sensor deployment	8cm epoxy robomussel	Mid	BMRMZAECMB50	robomussel.zip	Dryad Digital Repository	doi:10.5061/dryad.6n8kf	http://dx.doi.org/10.5061/dryad.6n8kf	Morgans Bay
ZAECMB	Biomimetic sensor deployment	8cm epoxy robomussel	Mid	BMRMZAECMB60	robomussel.zip	Dryad Digital Repository	doi:10.5061/dryad.6n8kf	http://dx.doi.org/10.5061/dryad.6n8kf	Morgans Bay
ZAECMB	Biomimetic sensor deployment	8cm epoxy robomussel	Mid	BMRMZAECMB70	robomussel.zip	Dryad Digital Repository	doi:10.5061/dryad.6n8kf	http://dx.doi.org/10.5061/dryad.6n8kf	Morgans Bay
ZAECMB	Biomimetic sensor deployment	8cm epoxy robomussel	Mid	BMRMZAECMB80	robomussel.zip	Dryad Digital Repository	doi:10.5061/dryad.6n8kf	http://dx.doi.org/10.5061/dryad.6n8kf	Morgans Bay
ZAECMB	Biomimetic sensor deployment	8cm epoxy robomussel	Mid	BMRMZAECMB90	robomussel.zip	Dryad Digital Repository	doi:10.5061/dryad.6n8kf	http://dx.doi.org/10.5061/dryad.6n8kf	Morgans Bay
ZAECSK	Biomimetic sensor deployment	8cm epoxy robomussel	Low	BMRMZAECSK100	robomussel.zip	Dryad Digital Repository	doi:10.5061/dryad.6n8kf	http://dx.doi.org/10.5061/dryad.6n8kf	Skoenmakerskop
ZAECSK	Biomimetic sensor deployment	8cm epoxy robomussel	Low	BMRMZAECSK101	robomussel.zip	Dryad Digital Repository	doi:10.5061/dryad.6n8kf	http://dx.doi.org/10.5061/dryad.6n8kf	Skoenmakerskop
ZAKNBA	Biomimetic sensor deployment	8cm epoxy robomussel	Mid	BMRMZAKNBA10	robomussel.zip	Dryad Digital Repository	doi:10.5061/dryad.6n8kf	http://dx.doi.org/10.5061/dryad.6n8kf	Ballito
ZAKNBA	Biomimetic sensor deployment	8cm epoxy robomussel	Mid	BMRMZAKNBA100	robomussel.zip	Dryad Digital Repository	doi:10.5061/dryad.6n8kf	http://dx.doi.org/10.5061/dryad.6n8kf	Ballito
ZAKNBA	Biomimetic sensor deployment	8cm epoxy robomussel	Mid	BMRMZAKNBA110	robomussel.zip	Dryad Digital Repository	doi:10.5061/dryad.6n8kf	http://dx.doi.org/10.5061/dryad.6n8kf	Ballito
ZAKNBA	Biomimetic sensor deployment	8cm epoxy robomussel	Mid	BMRMZAKNBA120	robomussel.zip	Dryad Digital Repository	doi:10.5061/dryad.6n8kf	http://dx.doi.org/10.5061/dryad.6n8kf	Ballito
ZAKNBA	Biomimetic sensor deployment	8cm epoxy robomussel	Mid	BMRMZAKNBA20	robomussel.zip	Dryad Digital Repository	doi:10.5061/dryad.6n8kf	http://dx.doi.org/10.5061/dryad.6n8kf	Ballito
ZAKNBA	Biomimetic sensor deployment	8cm epoxy robomussel	Mid	BMRMZAKNBA30	robomussel.zip	Dryad Digital Repository	doi:10.5061/dryad.6n8kf	http://dx.doi.org/10.5061/dryad.6n8kf	Ballito
ZAKNBA	Biomimetic sensor deployment	8cm epoxy robomussel	Mid	BMRMZAKNBA40	robomussel.zip	Dryad Digital Repository	doi:10.5061/dryad.6n8kf	http://dx.doi.org/10.5061/dryad.6n8kf	Ballito
ZAKNBA	Biomimetic sensor deployment	8cm epoxy robomussel	Mid	BMRMZAKNBA50	robomussel.zip	Dryad Digital Repository	doi:10.5061/dryad.6n8kf	http://dx.doi.org/10.5061/dryad.6n8kf	Ballito
ZAKNBA	Biomimetic sensor deployment	8cm epoxy robomussel	Mid	BMRMZAKNBA60	robomussel.zip	Dryad Digital Repository	doi:10.5061/dryad.6n8kf	http://dx.doi.org/10.5061/dryad.6n8kf	Ballito
ZAKNBA	Biomimetic sensor deployment	8cm epoxy robomussel	Mid	BMRMZAKNBA70	robomussel.zip	Dryad Digital Repository	doi:10.5061/dryad.6n8kf	http://dx.doi.org/10.5061/dryad.6n8kf	Ballito
ZAKNBA	Biomimetic sensor deployment	8cm epoxy robomussel	Mid	BMRMZAKNBA80	robomussel.zip	Dryad Digital Repository	doi:10.5061/dryad.6n8kf	http://dx.doi.org/10.5061/dryad.6n8kf	Ballito
ZAKNBA	Biomimetic sensor deployment	8cm epoxy robomussel	Mid	BMRMZAKNBA90	robomussel.zip	Dryad Digital Repository	doi:10.5061/dryad.6n8kf	http://dx.doi.org/10.5061/dryad.6n8kf	Ballito
ZAKNPE	Biomimetic sensor deployment	8cm epoxy robomussel	Mid	BMRMZAKNPE10	robomussel.zip	Dryad Digital Repository	doi:10.5061/dryad.6n8kf	http://dx.doi.org/10.5061/dryad.6n8kf	Port Edward
ZAKNPE	Biomimetic sensor deployment	8cm epoxy robomussel	Mid	BMRMZAKNPE100	robomussel.zip	Dryad Digital Repository	doi:10.5061/dryad.6n8kf	http://dx.doi.org/10.5061/dryad.6n8kf	Port Edward
ZAKNPE	Biomimetic sensor deployment	8cm epoxy robomussel	Mid	BMRMZAKNPE20	robomussel.zip	Dryad Digital Repository	doi:10.5061/dryad.6n8kf	http://dx.doi.org/10.5061/dryad.6n8kf	Port Edward
ZAKNPE	Biomimetic sensor deployment	8cm epoxy robomussel	Mid	BMRMZAKNPE30	robomussel.zip	Dryad Digital Repository	doi:10.5061/dryad.6n8kf	http://dx.doi.org/10.5061/dryad.6n8kf	Port Edward
ZAKNPE	Biomimetic sensor deployment	8cm epoxy robomussel	Mid	BMRMZAKNPE40	robomussel.zip	Dryad Digital Repository	doi:10.5061/dryad.6n8kf	http://dx.doi.org/10.5061/dryad.6n8kf	Port Edward
ZAKNPE	Biomimetic sensor deployment	8cm epoxy robomussel	Mid	BMRMZAKNPE50	robomussel.zip	Dryad Digital Repository	doi:10.5061/dryad.6n8kf	http://dx.doi.org/10.5061/dryad.6n8kf	Port Edward
ZAKNPE	Biomimetic sensor deployment	8cm epoxy robomussel	Mid	BMRMZAKNPE60	robomussel.zip	Dryad Digital Repository	doi:10.5061/dryad.6n8kf	http://dx.doi.org/10.5061/dryad.6n8kf	Port Edward
ZAKNPE	Biomimetic sensor deployment	8cm epoxy robomussel	Mid	BMRMZAKNPE80	robomussel.zip	Dryad Digital Repository	doi:10.5061/dryad.6n8kf	http://dx.doi.org/10.5061/dryad.6n8kf	Port Edward
ZAKNPE	Biomimetic sensor deployment	8cm epoxy robomussel	Mid	BMRMZAKNPE90	robomussel.zip	Dryad Digital Repository	doi:10.5061/dryad.6n8kf	http://dx.doi.org/10.5061/dryad.6n8kf	Port Edward
ZANCHO	Biomimetic sensor deployment	8cm epoxy robomussel	Mid	BMRMZANCHO100	robomussel.zip	Dryad Digital Repository	doi:10.5061/dryad.6n8kf	http://dx.doi.org/10.5061/dryad.6n8kf	Hondeklipbaai
ZANCHO	Biomimetic sensor deployment	8cm epoxy robomussel	Mid	BMRMZANCHO1000	robomussel.zip	Dryad Digital Repository	doi:10.5061/dryad.6n8kf	http://dx.doi.org/10.5061/dryad.6n8kf	Hondeklipbaai
ZANCHO	Biomimetic sensor deployment	8cm epoxy robomussel	Mid	BMRMZANCHO1100	robomussel.zip	Dryad Digital Repository	doi:10.5061/dryad.6n8kf	http://dx.doi.org/10.5061/dryad.6n8kf	Hondeklipbaai
ZANCHO	Biomimetic sensor deployment	8cm epoxy robomussel	Mid	BMRMZANCHO200	robomussel.zip	Dryad Digital Repository	doi:10.5061/dryad.6n8kf	http://dx.doi.org/10.5061/dryad.6n8kf	Hondeklipbaai
ZANCHO	Biomimetic sensor deployment	8cm epoxy robomussel	Mid	BMRMZANCHO300	robomussel.zip	Dryad Digital Repository	doi:10.5061/dryad.6n8kf	http://dx.doi.org/10.5061/dryad.6n8kf	Hondeklipbaai
ZANCHO	Biomimetic sensor deployment	8cm epoxy robomussel	Mid	BMRMZANCHO400	robomussel.zip	Dryad Digital Repository	doi:10.5061/dryad.6n8kf	http://dx.doi.org/10.5061/dryad.6n8kf	Hondeklipbaai
ZANCHO	Biomimetic sensor deployment	8cm epoxy robomussel	Mid	BMRMZANCHO500	robomussel.zip	Dryad Digital Repository	doi:10.5061/dryad.6n8kf	http://dx.doi.org/10.5061/dryad.6n8kf	Hondeklipbaai
ZANCHO	Biomimetic sensor deployment	8cm epoxy robomussel	Mid	BMRMZANCHO600	robomussel.zip	Dryad Digital Repository	doi:10.5061/dryad.6n8kf	http://dx.doi.org/10.5061/dryad.6n8kf	Hondeklipbaai
ZANCHO	Biomimetic sensor deployment	8cm epoxy robomussel	Mid	BMRMZANCHO700	robomussel.zip	Dryad Digital Repository	doi:10.5061/dryad.6n8kf	http://dx.doi.org/10.5061/dryad.6n8kf	Hondeklipbaai
ZANCHO	Biomimetic sensor deployment	8cm epoxy robomussel	Mid	BMRMZANCHO800	robomussel.zip	Dryad Digital Repository	doi:10.5061/dryad.6n8kf	http://dx.doi.org/10.5061/dryad.6n8kf	Hondeklipbaai
ZANCHO	Biomimetic sensor deployment	8cm epoxy robomussel	Mid	BMRMZANCHO900	robomussel.zip	Dryad Digital Repository	doi:10.5061/dryad.6n8kf	http://dx.doi.org/10.5061/dryad.6n8kf	Hondeklipbaai
ZAWCBT	Biomimetic sensor deployment	8cm epoxy robomussel	Mid	BMRMZAWCBT10	robomussel.zip	Dryad Digital Repository	doi:10.5061/dryad.6n8kf	http://dx.doi.org/10.5061/dryad.6n8kf	Brenton
ZAWCBT	Biomimetic sensor deployment	8cm epoxy robomussel	Mid	BMRMZAWCBT100	robomussel.zip	Dryad Digital Repository	doi:10.5061/dryad.6n8kf	http://dx.doi.org/10.5061/dryad.6n8kf	Brenton
ZAWCBT	Biomimetic sensor deployment	8cm epoxy robomussel	High	BMRMZAWCBT1001	robomussel.zip	Dryad Digital Repository	doi:10.5061/dryad.6n8kf	http://dx.doi.org/10.5061/dryad.6n8kf	Brenton
ZAWCBT	Biomimetic sensor deployment	8cm epoxy robomussel	High	BMRMZAWCBT1002	robomussel.zip	Dryad Digital Repository	doi:10.5061/dryad.6n8kf	http://dx.doi.org/10.5061/dryad.6n8kf	Brenton
ZAWCBT	Biomimetic sensor deployment	8cm epoxy robomussel	High	BMRMZAWCBT1003	robomussel.zip	Dryad Digital Repository	doi:10.5061/dryad.6n8kf	http://dx.doi.org/10.5061/dryad.6n8kf	Brenton
ZAWCBT	Biomimetic sensor deployment	8cm epoxy robomussel	High	BMRMZAWCBT1004	robomussel.zip	Dryad Digital Repository	doi:10.5061/dryad.6n8kf	http://dx.doi.org/10.5061/dryad.6n8kf	Brenton
ZAWCBT	Biomimetic sensor deployment	8cm epoxy robomussel	High	BMRMZAWCBT1005	robomussel.zip	Dryad Digital Repository	doi:10.5061/dryad.6n8kf	http://dx.doi.org/10.5061/dryad.6n8kf	Brenton
ZAWCBT	Biomimetic sensor deployment	8cm epoxy robomussel	High	BMRMZAWCBT1006	robomussel.zip	Dryad Digital Repository	doi:10.5061/dryad.6n8kf	http://dx.doi.org/10.5061/dryad.6n8kf	Brenton
ZAWCBT	Biomimetic sensor deployment	8cm epoxy robomussel	High	BMRMZAWCBT1007	robomussel.zip	Dryad Digital Repository	doi:10.5061/dryad.6n8kf	http://dx.doi.org/10.5061/dryad.6n8kf	Brenton
ZAWCBT	Biomimetic sensor deployment	8cm epoxy robomussel	High	BMRMZAWCBT1008	robomussel.zip	Dryad Digital Repository	doi:10.5061/dryad.6n8kf	http://dx.doi.org/10.5061/dryad.6n8kf	Brenton
ZAWCBT	Biomimetic sensor deployment	8cm epoxy robomussel	Mid	BMRMZAWCBT1009	robomussel.zip	Dryad Digital Repository	doi:10.5061/dryad.6n8kf	http://dx.doi.org/10.5061/dryad.6n8kf	Brenton
ZAWCBT	Biomimetic sensor deployment	8cm epoxy robomussel	Mid	BMRMZAWCBT1010	robomussel.zip	Dryad Digital Repository	doi:10.5061/dryad.6n8kf	http://dx.doi.org/10.5061/dryad.6n8kf	Brenton
ZAWCBT	Biomimetic sensor deployment	8cm epoxy robomussel	Mid	BMRMZAWCBT1011	robomussel.zip	Dryad Digital Repository	doi:10.5061/dryad.6n8kf	http://dx.doi.org/10.5061/dryad.6n8kf	Brenton
ZAWCBT	Biomimetic sensor deployment	8cm epoxy robomussel	Mid	BMRMZAWCBT1012	robomussel.zip	Dryad Digital Repository	doi:10.5061/dryad.6n8kf	http://dx.doi.org/10.5061/dryad.6n8kf	Brenton
ZAWCBT	Biomimetic sensor deployment	8cm epoxy robomussel	Mid	BMRMZAWCBT1013	robomussel.zip	Dryad Digital Repository	doi:10.5061/dryad.6n8kf	http://dx.doi.org/10.5061/dryad.6n8kf	Brenton
ZAWCBT	Biomimetic sensor deployment	8cm epoxy robomussel	Mid	BMRMZAWCBT1014	robomussel.zip	Dryad Digital Repository	doi:10.5061/dryad.6n8kf	http://dx.doi.org/10.5061/dryad.6n8kf	Brenton
ZAWCBT	Biomimetic sensor deployment	8cm epoxy robomussel	Mid	BMRMZAWCBT1015	robomussel.zip	Dryad Digital Repository	doi:10.5061/dryad.6n8kf	http://dx.doi.org/10.5061/dryad.6n8kf	Brenton
ZAWCBT	Biomimetic sensor deployment	8cm epoxy robomussel	Mid	BMRMZAWCBT110	robomussel.zip	Dryad Digital Repository	doi:10.5061/dryad.6n8kf	http://dx.doi.org/10.5061/dryad.6n8kf	Brenton
ZAWCBT	Biomimetic sensor deployment	8cm epoxy robomussel	Mid	BMRMZAWCBT120	robomussel.zip	Dryad Digital Repository	doi:10.5061/dryad.6n8kf	http://dx.doi.org/10.5061/dryad.6n8kf	Brenton
ZAWCBT	Biomimetic sensor deployment	8cm epoxy robomussel	Mid	BMRMZAWCBT130	robomussel.zip	Dryad Digital Repository	doi:10.5061/dryad.6n8kf	http://dx.doi.org/10.5061/dryad.6n8kf	Brenton
ZAWCBT	Biomimetic sensor deployment	8cm epoxy robomussel	Mid	BMRMZAWCBT140	robomussel.zip	Dryad Digital Repository	doi:10.5061/dryad.6n8kf	http://dx.doi.org/10.5061/dryad.6n8kf	Brenton
ZAWCBT	Biomimetic sensor deployment	8cm epoxy robomussel	Mid	BMRMZAWCBT150	robomussel.zip	Dryad Digital Repository	doi:10.5061/dryad.6n8kf	http://dx.doi.org/10.5061/dryad.6n8kf	Brenton
ZAWCBT	Biomimetic sensor deployment	8cm epoxy robomussel	Mid	BMRMZAWCBT160	robomussel.zip	Dryad Digital Repository	doi:10.5061/dryad.6n8kf	http://dx.doi.org/10.5061/dryad.6n8kf	Brenton
ZAWCBT	Biomimetic sensor deployment	8cm epoxy robomussel	Mid	BMRMZAWCBT170	robomussel.zip	Dryad Digital Repository	doi:10.5061/dryad.6n8kf	http://dx.doi.org/10.5061/dryad.6n8kf	Brenton
ZAWCBT	Biomimetic sensor deployment	8cm epoxy robomussel	Mid	BMRMZAWCBT190	robomussel.zip	Dryad Digital Repository	doi:10.5061/dryad.6n8kf	http://dx.doi.org/10.5061/dryad.6n8kf	Brenton
ZAWCBT	Biomimetic sensor deployment	8cm epoxy robomussel	Mid	BMRMZAWCBT20	robomussel.zip	Dryad Digital Repository	doi:10.5061/dryad.6n8kf	http://dx.doi.org/10.5061/dryad.6n8kf	Brenton
ZAWCBT	Biomimetic sensor deployment	8cm epoxy robomussel	Mid	BMRMZAWCBT200	robomussel.zip	Dryad Digital Repository	doi:10.5061/dryad.6n8kf	http://dx.doi.org/10.5061/dryad.6n8kf	Brenton
ZAWCBT	Biomimetic sensor deployment	8cm epoxy robomussel	Mid	BMRMZAWCBT210	robomussel.zip	Dryad Digital Repository	doi:10.5061/dryad.6n8kf	http://dx.doi.org/10.5061/dryad.6n8kf	Brenton
ZAWCBT	Biomimetic sensor deployment	8cm epoxy robomussel	Mid	BMRMZAWCBT30	robomussel.zip	Dryad Digital Repository	doi:10.5061/dryad.6n8kf	http://dx.doi.org/10.5061/dryad.6n8kf	Brenton
ZAWCBT	Biomimetic sensor deployment	8cm epoxy robomussel	Mid	BMRMZAWCBT40	robomussel.zip	Dryad Digital Repository	doi:10.5061/dryad.6n8kf	http://dx.doi.org/10.5061/dryad.6n8kf	Brenton
ZAWCBT	Biomimetic sensor deployment	8cm epoxy robomussel	Mid	BMRMZAWCBT50	robomussel.zip	Dryad Digital Repository	doi:10.5061/dryad.6n8kf	http://dx.doi.org/10.5061/dryad.6n8kf	Brenton
ZAWCBT	Biomimetic sensor deployment	8cm epoxy robomussel	Mid	BMRMZAWCBT60	robomussel.zip	Dryad Digital Repository	doi:10.5061/dryad.6n8kf	http://dx.doi.org/10.5061/dryad.6n8kf	Brenton
ZAWCBT	Biomimetic sensor deployment	8cm epoxy robomussel	Mid	BMRMZAWCBT70	robomussel.zip	Dryad Digital Repository	doi:10.5061/dryad.6n8kf	http://dx.doi.org/10.5061/dryad.6n8kf	Brenton
ZAWCBT	Biomimetic sensor deployment	8cm epoxy robomussel	Mid	BMRMZAWCBT80	robomussel.zip	Dryad Digital Repository	doi:10.5061/dryad.6n8kf	http://dx.doi.org/10.5061/dryad.6n8kf	Brenton
ZAWCBT	Biomimetic sensor deployment	8cm epoxy robomussel	Mid	BMRMZAWCBT90	robomussel.zip	Dryad Digital Repository	doi:10.5061/dryad.6n8kf	http://dx.doi.org/10.5061/dryad.6n8kf	Brenton
ZAWCDO	Biomimetic sensor deployment	8cm epoxy robomussel	Mid	BMRMZAWCDO100	robomussel.zip	Dryad Digital Repository	doi:10.5061/dryad.6n8kf	http://dx.doi.org/10.5061/dryad.6n8kf	Doringbaai
ZAWCDO	Biomimetic sensor deployment	8cm epoxy robomussel	Mid	BMRMZAWCDO200	robomussel.zip	Dryad Digital Repository	doi:10.5061/dryad.6n8kf	http://dx.doi.org/10.5061/dryad.6n8kf	Doringbaai
ZAWCDO	Biomimetic sensor deployment	8cm epoxy robomussel	Mid	BMRMZAWCDO300	robomussel.zip	Dryad Digital Repository	doi:10.5061/dryad.6n8kf	http://dx.doi.org/10.5061/dryad.6n8kf	Doringbaai
ZAWCDO	Biomimetic sensor deployment	8cm epoxy robomussel	Mid	BMRMZAWCDO400	robomussel.zip	Dryad Digital Repository	doi:10.5061/dryad.6n8kf	http://dx.doi.org/10.5061/dryad.6n8kf	Doringbaai
ZAWCDO	Biomimetic sensor deployment	8cm epoxy robomussel	Mid	BMRMZAWCDO500	robomussel.zip	Dryad Digital Repository	doi:10.5061/dryad.6n8kf	http://dx.doi.org/10.5061/dryad.6n8kf	Doringbaai
ZAWCDO	Biomimetic sensor deployment	8cm epoxy robomussel	Mid	BMRMZAWCDO600	robomussel.zip	Dryad Digital Repository	doi:10.5061/dryad.6n8kf	http://dx.doi.org/10.5061/dryad.6n8kf	Doringbaai
ZAWCDO	Biomimetic sensor deployment	8cm epoxy robomussel	Mid	BMRMZAWCDO700	robomussel.zip	Dryad Digital Repository	doi:10.5061/dryad.6n8kf	http://dx.doi.org/10.5061/dryad.6n8kf	Doringbaai
ZAWCDO	Biomimetic sensor deployment	8cm epoxy robomussel	Mid	BMRMZAWCDO800	robomussel.zip	Dryad Digital Repository	doi:10.5061/dryad.6n8kf	http://dx.doi.org/10.5061/dryad.6n8kf	Doringbaai
ZAWCDO	Biomimetic sensor deployment	8cm epoxy robomussel	Mid	BMRMZAWCDO900	robomussel.zip	Dryad Digital Repository	doi:10.5061/dryad.6n8kf	http://dx.doi.org/10.5061/dryad.6n8kf	Doringbaai
ZAWCKB	Biomimetic sensor deployment	8cm epoxy robomussel	High	BMRMZAWCKB1001	robomussel.zip	Dryad Digital Repository	doi:10.5061/dryad.6n8kf	http://dx.doi.org/10.5061/dryad.6n8kf	Keurboom
ZAWCKB	Biomimetic sensor deployment	8cm epoxy robomussel	High	BMRMZAWCKB1002	robomussel.zip	Dryad Digital Repository	doi:10.5061/dryad.6n8kf	http://dx.doi.org/10.5061/dryad.6n8kf	Keurboom
ZAWCKB	Biomimetic sensor deployment	8cm epoxy robomussel	High	BMRMZAWCKB1003	robomussel.zip	Dryad Digital Repository	doi:10.5061/dryad.6n8kf	http://dx.doi.org/10.5061/dryad.6n8kf	Keurboom
ZAWCKB	Biomimetic sensor deployment	8cm epoxy robomussel	High	BMRMZAWCKB1004	robomussel.zip	Dryad Digital Repository	doi:10.5061/dryad.6n8kf	http://dx.doi.org/10.5061/dryad.6n8kf	Keurboom
ZAWCKB	Biomimetic sensor deployment	8cm epoxy robomussel	High	BMRMZAWCKB1005	robomussel.zip	Dryad Digital Repository	doi:10.5061/dryad.6n8kf	http://dx.doi.org/10.5061/dryad.6n8kf	Keurboom
ZAWCKB	Biomimetic sensor deployment	8cm epoxy robomussel	High	BMRMZAWCKB1006	robomussel.zip	Dryad Digital Repository	doi:10.5061/dryad.6n8kf	http://dx.doi.org/10.5061/dryad.6n8kf	Keurboom
ZAWCKB	Biomimetic sensor deployment	8cm epoxy robomussel	High	BMRMZAWCKB1007	robomussel.zip	Dryad Digital Repository	doi:10.5061/dryad.6n8kf	http://dx.doi.org/10.5061/dryad.6n8kf	Keurboom
ZAWCKB	Biomimetic sensor deployment	8cm epoxy robomussel	High	BMRMZAWCKB1008	robomussel.zip	Dryad Digital Repository	doi:10.5061/dryad.6n8kf	http://dx.doi.org/10.5061/dryad.6n8kf	Keurboom
ZAWCKB	Biomimetic sensor deployment	8cm epoxy robomussel	Mid	BMRMZAWCKB1009	robomussel.zip	Dryad Digital Repository	doi:10.5061/dryad.6n8kf	http://dx.doi.org/10.5061/dryad.6n8kf	Keurboom
ZAWCKB	Biomimetic sensor deployment	8cm epoxy robomussel	Mid	BMRMZAWCKB1010	robomussel.zip	Dryad Digital Repository	doi:10.5061/dryad.6n8kf	http://dx.doi.org/10.5061/dryad.6n8kf	Keurboom
ZAWCKB	Biomimetic sensor deployment	8cm epoxy robomussel	Mid	BMRMZAWCKB1011	robomussel.zip	Dryad Digital Repository	doi:10.5061/dryad.6n8kf	http://dx.doi.org/10.5061/dryad.6n8kf	Keurboom
ZAWCKB	Biomimetic sensor deployment	8cm epoxy robomussel	Mid	BMRMZAWCKB1012	robomussel.zip	Dryad Digital Repository	doi:10.5061/dryad.6n8kf	http://dx.doi.org/10.5061/dryad.6n8kf	Keurboom
ZAWCKB	Biomimetic sensor deployment	8cm epoxy robomussel	Mid	BMRMZAWCKB1013	robomussel.zip	Dryad Digital Repository	doi:10.5061/dryad.6n8kf	http://dx.doi.org/10.5061/dryad.6n8kf	Keurboom
ZAWCPN	Biomimetic sensor deployment	8cm epoxy robomussel	Low	BMRMZAWCPN100	robomussel.zip	Dryad Digital Repository	doi:10.5061/dryad.6n8kf	http://dx.doi.org/10.5061/dryad.6n8kf	Paternoster
ZAWCPN	Biomimetic sensor deployment	8cm epoxy robomussel	Mid	BMRMZAWCPN101	robomussel.zip	Dryad Digital Repository	doi:10.5061/dryad.6n8kf	http://dx.doi.org/10.5061/dryad.6n8kf	Paternoster
ZAWCPN	Biomimetic sensor deployment	8cm epoxy robomussel	Mid	BMRMZAWCPN200	robomussel.zip	Dryad Digital Repository	doi:10.5061/dryad.6n8kf	http://dx.doi.org/10.5061/dryad.6n8kf	Paternoster
ZAWCPN	Biomimetic sensor deployment	8cm epoxy robomussel	Low	BMRMZAWCPN201	robomussel.zip	Dryad Digital Repository	doi:10.5061/dryad.6n8kf	http://dx.doi.org/10.5061/dryad.6n8kf	Paternoster
ZAWCPN	Biomimetic sensor deployment	8cm epoxy robomussel	Mid	BMRMZAWCPN300	robomussel.zip	Dryad Digital Repository	doi:10.5061/dryad.6n8kf	http://dx.doi.org/10.5061/dryad.6n8kf	Paternoster
ZAWCPN	Biomimetic sensor deployment	8cm epoxy robomussel	Mid	BMRMZAWCPN400	robomussel.zip	Dryad Digital Repository	doi:10.5061/dryad.6n8kf	http://dx.doi.org/10.5061/dryad.6n8kf	Paternoster
ZAWCPN	Biomimetic sensor deployment	8cm epoxy robomussel	Mid	BMRMZAWCPN500	robomussel.zip	Dryad Digital Repository	doi:10.5061/dryad.6n8kf	http://dx.doi.org/10.5061/dryad.6n8kf	Paternoster
ZAWCPN	Biomimetic sensor deployment	8cm epoxy robomussel	Mid	BMRMZAWCPN600	robomussel.zip	Dryad Digital Repository	doi:10.5061/dryad.6n8kf	http://dx.doi.org/10.5061/dryad.6n8kf	Paternoster
ZAWCPN	Biomimetic sensor deployment	8cm epoxy robomussel	Mid	BMRMZAWCPN700	robomussel.zip	Dryad Digital Repository	doi:10.5061/dryad.6n8kf	http://dx.doi.org/10.5061/dryad.6n8kf	Paternoster
ZAWCPN	Biomimetic sensor deployment	8cm epoxy robomussel	Mid	BMRMZAWCPN800	robomussel.zip	Dryad Digital Repository	doi:10.5061/dryad.6n8kf	http://dx.doi.org/10.5061/dryad.6n8kf	Paternoster
ZAWCPN	Biomimetic sensor deployment	8cm epoxy robomussel	Mid	BMRMZAWCPN900	robomussel.zip	Dryad Digital Repository	doi:10.5061/dryad.6n8kf	http://dx.doi.org/10.5061/dryad.6n8kf	Paternoster
ZAWCPB	Biomimetic sensor deployment	8cm epoxy robomussel	High	BMRMZAWCPB1001	robomussel.zip	Dryad Digital Repository	doi:10.5061/dryad.6n8kf	http://dx.doi.org/10.5061/dryad.6n8kf	Plettenberg
ZAWCPB	Biomimetic sensor deployment	8cm epoxy robomussel	High	BMRMZAWCPB1002	robomussel.zip	Dryad Digital Repository	doi:10.5061/dryad.6n8kf	http://dx.doi.org/10.5061/dryad.6n8kf	Plettenberg
ZAWCPB	Biomimetic sensor deployment	8cm epoxy robomussel	High	BMRMZAWCPB1003	robomussel.zip	Dryad Digital Repository	doi:10.5061/dryad.6n8kf	http://dx.doi.org/10.5061/dryad.6n8kf	Plettenberg
ZAWCPB	Biomimetic sensor deployment	8cm epoxy robomussel	High	BMRMZAWCPB1004	robomussel.zip	Dryad Digital Repository	doi:10.5061/dryad.6n8kf	http://dx.doi.org/10.5061/dryad.6n8kf	Plettenberg
ZAWCPB	Biomimetic sensor deployment	8cm epoxy robomussel	High	BMRMZAWCPB1005	robomussel.zip	Dryad Digital Repository	doi:10.5061/dryad.6n8kf	http://dx.doi.org/10.5061/dryad.6n8kf	Plettenberg
ZAWCPB	Biomimetic sensor deployment	8cm epoxy robomussel	High	BMRMZAWCPB1006	robomussel.zip	Dryad Digital Repository	doi:10.5061/dryad.6n8kf	http://dx.doi.org/10.5061/dryad.6n8kf	Plettenberg
ZAWCPB	Biomimetic sensor deployment	8cm epoxy robomussel	High	BMRMZAWCPB1007	robomussel.zip	Dryad Digital Repository	doi:10.5061/dryad.6n8kf	http://dx.doi.org/10.5061/dryad.6n8kf	Plettenberg
ZAWCPB	Biomimetic sensor deployment	8cm epoxy robomussel	Mid	BMRMZAWCPB1008	robomussel.zip	Dryad Digital Repository	doi:10.5061/dryad.6n8kf	http://dx.doi.org/10.5061/dryad.6n8kf	Plettenberg
ZAWCPB	Biomimetic sensor deployment	8cm epoxy robomussel	Mid	BMRMZAWCPB1009	robomussel.zip	Dryad Digital Repository	doi:10.5061/dryad.6n8kf	http://dx.doi.org/10.5061/dryad.6n8kf	Plettenberg
ZAWCPB	Biomimetic sensor deployment	8cm epoxy robomussel	Mid	BMRMZAWCPB1010	robomussel.zip	Dryad Digital Repository	doi:10.5061/dryad.6n8kf	http://dx.doi.org/10.5061/dryad.6n8kf	Plettenberg
ZAWCPB	Biomimetic sensor deployment	8cm epoxy robomussel	Mid	BMRMZAWCPB1011	robomussel.zip	Dryad Digital Repository	doi:10.5061/dryad.6n8kf	http://dx.doi.org/10.5061/dryad.6n8kf	Plettenberg
ZAWCPB	Biomimetic sensor deployment	8cm epoxy robomussel	Mid	BMRMZAWCPB1012	robomussel.zip	Dryad Digital Repository	doi:10.5061/dryad.6n8kf	http://dx.doi.org/10.5061/dryad.6n8kf	Plettenberg
ZAWCPB	Biomimetic sensor deployment	8cm epoxy robomussel	Mid	BMRMZAWCPB1013	robomussel.zip	Dryad Digital Repository	doi:10.5061/dryad.6n8kf	http://dx.doi.org/10.5061/dryad.6n8kf	Plettenberg
ZAWCPB	Biomimetic sensor deployment	8cm epoxy robomussel	Mid	BMRMZAWCPB1014	robomussel.zip	Dryad Digital Repository	doi:10.5061/dryad.6n8kf	http://dx.doi.org/10.5061/dryad.6n8kf	Plettenberg
ZAWCPB	Biomimetic sensor deployment	8cm epoxy robomussel	Mid	BMRMZAWCPB1015	robomussel.zip	Dryad Digital Repository	doi:10.5061/dryad.6n8kf	http://dx.doi.org/10.5061/dryad.6n8kf	Plettenberg
ZAWCRO	Biomimetic sensor deployment	8cm epoxy robomussel	Low	BMRMZAWCRO100	robomussel.zip	Dryad Digital Repository	doi:10.5061/dryad.6n8kf	http://dx.doi.org/10.5061/dryad.6n8kf	Robberg
ZAWCRO	Biomimetic sensor deployment	8cm epoxy robomussel	Low	BMRMZAWCRO200	robomussel.zip	Dryad Digital Repository	doi:10.5061/dryad.6n8kf	http://dx.doi.org/10.5061/dryad.6n8kf	Robberg
ZAWCRO	Biomimetic sensor deployment	8cm epoxy robomussel	Low	BMRMZAWCRO300	robomussel.zip	Dryad Digital Repository	doi:10.5061/dryad.6n8kf	http://dx.doi.org/10.5061/dryad.6n8kf	Robberg
ZAWCRO	Biomimetic sensor deployment	8cm epoxy robomussel	Low	BMRMZAWCRO400	robomussel.zip	Dryad Digital Repository	doi:10.5061/dryad.6n8kf	http://dx.doi.org/10.5061/dryad.6n8kf	Robberg
ZAWCRO	Biomimetic sensor deployment	8cm epoxy robomussel	Low	BMRMZAWCRO500	robomussel.zip	Dryad Digital Repository	doi:10.5061/dryad.6n8kf	http://dx.doi.org/10.5061/dryad.6n8kf	Robberg
ZAWCYZ	Biomimetic sensor deployment	8cm epoxy robomussel	Low	BMRMZAWCYZ100	robomussel.zip	Dryad Digital Repository	doi:10.5061/dryad.6n8kf	http://dx.doi.org/10.5061/dryad.6n8kf	Yzerfontein
ZAWCYZ	Biomimetic sensor deployment	8cm epoxy robomussel	Low	BMRMZAWCYZ200	robomussel.zip	Dryad Digital Repository	doi:10.5061/dryad.6n8kf	http://dx.doi.org/10.5061/dryad.6n8kf	Yzerfontein
ZAWCYZ	Biomimetic sensor deployment	8cm epoxy robomussel	Low	BMRMZAWCYZ300	robomussel.zip	Dryad Digital Repository	doi:10.5061/dryad.6n8kf	http://dx.doi.org/10.5061/dryad.6n8kf	Yzerfontein
USCAAG	Biomimetic sensor deployment	8cm epoxy robomussel	Lower-Mid	BMRMUSCAAG100	robomussel.zip	Dryad Digital Repository	doi:10.5061/dryad.6n8kf	http://dx.doi.org/10.5061/dryad.6n8kf	Alegria
USCAAG	Biomimetic sensor deployment	8cm epoxy robomussel	Low	BMRMUSCAAG1007	robomussel.zip	Dryad Digital Repository	doi:10.5061/dryad.6n8kf	http://dx.doi.org/10.5061/dryad.6n8kf	Alegria
USCAAG	Biomimetic sensor deployment	8cm epoxy robomussel	Lower-Mid	BMRMUSCAAG2	robomussel.zip	Dryad Digital Repository	doi:10.5061/dryad.6n8kf	http://dx.doi.org/10.5061/dryad.6n8kf	Alegria
USCAAG	Biomimetic sensor deployment	8cm epoxy robomussel	High	BMRMUSCAAG30	robomussel.zip	Dryad Digital Repository	doi:10.5061/dryad.6n8kf	http://dx.doi.org/10.5061/dryad.6n8kf	Alegria
USCAAG	Biomimetic sensor deployment	8cm epoxy robomussel	Upper-Mid	BMRMUSCAAG31	robomussel.zip	Dryad Digital Repository	doi:10.5061/dryad.6n8kf	http://dx.doi.org/10.5061/dryad.6n8kf	Alegria
USCAAG	Biomimetic sensor deployment	8cm epoxy robomussel	Mid	BMRMUSCAAG318	robomussel.zip	Dryad Digital Repository	doi:10.5061/dryad.6n8kf	http://dx.doi.org/10.5061/dryad.6n8kf	Alegria
USCAAG	Biomimetic sensor deployment	8cm epoxy robomussel	Mid	BMRMUSCAAG32	robomussel.zip	Dryad Digital Repository	doi:10.5061/dryad.6n8kf	http://dx.doi.org/10.5061/dryad.6n8kf	Alegria
USCAAG	Biomimetic sensor deployment	8cm epoxy robomussel	High	BMRMUSCAAG320	robomussel.zip	Dryad Digital Repository	doi:10.5061/dryad.6n8kf	http://dx.doi.org/10.5061/dryad.6n8kf	Alegria
USCAAG	Biomimetic sensor deployment	8cm epoxy robomussel	Upper-Mid	BMRMUSCAAG322	robomussel.zip	Dryad Digital Repository	doi:10.5061/dryad.6n8kf	http://dx.doi.org/10.5061/dryad.6n8kf	Alegria
USCAAG	Biomimetic sensor deployment	8cm epoxy robomussel	Mid	BMRMUSCAAG323	robomussel.zip	Dryad Digital Repository	doi:10.5061/dryad.6n8kf	http://dx.doi.org/10.5061/dryad.6n8kf	Alegria
USCAAG	Biomimetic sensor deployment	8cm epoxy robomussel	Lower-Mid	BMRMUSCAAG33	robomussel.zip	Dryad Digital Repository	doi:10.5061/dryad.6n8kf	http://dx.doi.org/10.5061/dryad.6n8kf	Alegria
USCAAG	Biomimetic sensor deployment	8cm epoxy robomussel	Low	BMRMUSCAAG34	robomussel.zip	Dryad Digital Repository	doi:10.5061/dryad.6n8kf	http://dx.doi.org/10.5061/dryad.6n8kf	Alegria
USCAAG	Biomimetic sensor deployment	8cm epoxy robomussel	Mid	BMRMUSCAAG35	robomussel.zip	Dryad Digital Repository	doi:10.5061/dryad.6n8kf	http://dx.doi.org/10.5061/dryad.6n8kf	Alegria
USCAAG	Biomimetic sensor deployment	8cm epoxy robomussel	Mid	BMRMUSCAAG36	robomussel.zip	Dryad Digital Repository	doi:10.5061/dryad.6n8kf	http://dx.doi.org/10.5061/dryad.6n8kf	Alegria
USCAAG	Biomimetic sensor deployment	8cm epoxy robomussel	High	BMRMUSCAAG38	robomussel.zip	Dryad Digital Repository	doi:10.5061/dryad.6n8kf	http://dx.doi.org/10.5061/dryad.6n8kf	Alegria
USCAAG	Biomimetic sensor deployment	8cm epoxy robomussel	Upper-Mid	BMRMUSCAAG39	robomussel.zip	Dryad Digital Repository	doi:10.5061/dryad.6n8kf	http://dx.doi.org/10.5061/dryad.6n8kf	Alegria
USCAAG	Biomimetic sensor deployment	8cm epoxy robomussel	Mid	BMRMUSCAAG40	robomussel.zip	Dryad Digital Repository	doi:10.5061/dryad.6n8kf	http://dx.doi.org/10.5061/dryad.6n8kf	Alegria
USCAAG	Biomimetic sensor deployment	8cm epoxy robomussel	Mid	BMRMUSCAAG41	robomussel.zip	Dryad Digital Repository	doi:10.5061/dryad.6n8kf	http://dx.doi.org/10.5061/dryad.6n8kf	Alegria
USCAAG	Biomimetic sensor deployment	8cm epoxy robomussel	High	BMRMUSCAAG42	robomussel.zip	Dryad Digital Repository	doi:10.5061/dryad.6n8kf	http://dx.doi.org/10.5061/dryad.6n8kf	Alegria
USCAAG	Biomimetic sensor deployment	8cm epoxy robomussel	High	BMRMUSCAAG43	robomussel.zip	Dryad Digital Repository	doi:10.5061/dryad.6n8kf	http://dx.doi.org/10.5061/dryad.6n8kf	Alegria
USCAAG	Biomimetic sensor deployment	8cm epoxy robomussel	Mid	BMRMUSCAAG44	robomussel.zip	Dryad Digital Repository	doi:10.5061/dryad.6n8kf	http://dx.doi.org/10.5061/dryad.6n8kf	Alegria
USCAAG	Biomimetic sensor deployment	8cm epoxy robomussel	Mid	BMRMUSCAAGOMEGAS2	robomussel.zip	Dryad Digital Repository	doi:10.5061/dryad.6n8kf	http://dx.doi.org/10.5061/dryad.6n8kf	Alegria
USCAAG	Biomimetic sensor deployment	8cm epoxy robomussel	Mid	BMRMUSCAAGOMEGAS4	robomussel.zip	Dryad Digital Repository	doi:10.5061/dryad.6n8kf	http://dx.doi.org/10.5061/dryad.6n8kf	Alegria
USCACI	Biomimetic sensor deployment	8cm epoxy robomussel	Mid	BMRMUSCACI100	robomussel.zip	Dryad Digital Repository	doi:10.5061/dryad.6n8kf	http://dx.doi.org/10.5061/dryad.6n8kf	Bird Rock
USCACI	Biomimetic sensor deployment	8cm epoxy robomussel	Mid	BMRMUSCACI101	robomussel.zip	Dryad Digital Repository	doi:10.5061/dryad.6n8kf	http://dx.doi.org/10.5061/dryad.6n8kf	Bird Rock
USCACI	Biomimetic sensor deployment	8cm epoxy robomussel	Mid	BMRMUSCACI413	robomussel.zip	Dryad Digital Repository	doi:10.5061/dryad.6n8kf	http://dx.doi.org/10.5061/dryad.6n8kf	Bird Rock
USCACI	Biomimetic sensor deployment	8cm epoxy robomussel	Mid	BMRMUSCACI450	robomussel.zip	Dryad Digital Repository	doi:10.5061/dryad.6n8kf	http://dx.doi.org/10.5061/dryad.6n8kf	Bird Rock
USCACI	Biomimetic sensor deployment	8cm epoxy robomussel	Mid	BMRMUSCACI560	robomussel.zip	Dryad Digital Repository	doi:10.5061/dryad.6n8kf	http://dx.doi.org/10.5061/dryad.6n8kf	Bird Rock
USCACI	Biomimetic sensor deployment	8cm epoxy robomussel	Mid	BMRMUSCACI566	robomussel.zip	Dryad Digital Repository	doi:10.5061/dryad.6n8kf	http://dx.doi.org/10.5061/dryad.6n8kf	Bird Rock
USCACI	Biomimetic sensor deployment	8cm epoxy robomussel	Mid	BMRMUSCACI603	robomussel.zip	Dryad Digital Repository	doi:10.5061/dryad.6n8kf	http://dx.doi.org/10.5061/dryad.6n8kf	Bird Rock
USCACI	Biomimetic sensor deployment	8cm epoxy robomussel	Mid	BMRMUSCACI604	robomussel.zip	Dryad Digital Repository	doi:10.5061/dryad.6n8kf	http://dx.doi.org/10.5061/dryad.6n8kf	Bird Rock
USCACI	Biomimetic sensor deployment	8cm epoxy robomussel	Mid	BMRMUSCACI671	robomussel.zip	Dryad Digital Repository	doi:10.5061/dryad.6n8kf	http://dx.doi.org/10.5061/dryad.6n8kf	Bird Rock
USCACI	Biomimetic sensor deployment	8cm epoxy robomussel	Mid	BMRMUSCACI702	robomussel.zip	Dryad Digital Repository	doi:10.5061/dryad.6n8kf	http://dx.doi.org/10.5061/dryad.6n8kf	Bird Rock
USCACI	Biomimetic sensor deployment	8cm epoxy robomussel	Mid	BMRMUSCACI704	robomussel.zip	Dryad Digital Repository	doi:10.5061/dryad.6n8kf	http://dx.doi.org/10.5061/dryad.6n8kf	Bird Rock
USCACI	Biomimetic sensor deployment	8cm epoxy robomussel	Mid	BMRMUSCACI706	robomussel.zip	Dryad Digital Repository	doi:10.5061/dryad.6n8kf	http://dx.doi.org/10.5061/dryad.6n8kf	Bird Rock
USCACI	Biomimetic sensor deployment	8cm epoxy robomussel	Mid	BMRMUSCACI707	robomussel.zip	Dryad Digital Repository	doi:10.5061/dryad.6n8kf	http://dx.doi.org/10.5061/dryad.6n8kf	Bird Rock
USCACI	Biomimetic sensor deployment	8cm epoxy robomussel	Mid	BMRMUSCACI976	robomussel.zip	Dryad Digital Repository	doi:10.5061/dryad.6n8kf	http://dx.doi.org/10.5061/dryad.6n8kf	Bird Rock
USCABH	Biomimetic sensor deployment	8cm epoxy robomussel	Mid	BMRMUSCABH1	robomussel.zip	Dryad Digital Repository	doi:10.5061/dryad.6n8kf	http://dx.doi.org/10.5061/dryad.6n8kf	Boat House
USCABH	Biomimetic sensor deployment	8cm epoxy robomussel	Mid	BMRMUSCABH2	robomussel.zip	Dryad Digital Repository	doi:10.5061/dryad.6n8kf	http://dx.doi.org/10.5061/dryad.6n8kf	Boat House
USCABH	Biomimetic sensor deployment	8cm epoxy robomussel	Mid	BMRMUSCABH3	robomussel.zip	Dryad Digital Repository	doi:10.5061/dryad.6n8kf	http://dx.doi.org/10.5061/dryad.6n8kf	Boat House
USCABH	Biomimetic sensor deployment	8cm epoxy robomussel	Mid	BMRMUSCABH4	robomussel.zip	Dryad Digital Repository	doi:10.5061/dryad.6n8kf	http://dx.doi.org/10.5061/dryad.6n8kf	Boat House
USCABH	Biomimetic sensor deployment	8cm epoxy robomussel	Mid	BMRMUSCABH6	robomussel.zip	Dryad Digital Repository	doi:10.5061/dryad.6n8kf	http://dx.doi.org/10.5061/dryad.6n8kf	Boat House
USCABH	Biomimetic sensor deployment	8cm epoxy robomussel	Mid	BMRMUSCABH7	robomussel.zip	Dryad Digital Repository	doi:10.5061/dryad.6n8kf	http://dx.doi.org/10.5061/dryad.6n8kf	Boat House
USCABD	Biomimetic sensor deployment	8cm epoxy robomussel	Mid	BMRMUSCABD1000	robomussel.zip	Dryad Digital Repository	doi:10.5061/dryad.6n8kf	http://dx.doi.org/10.5061/dryad.6n8kf	Bodega Reserve
USCABD	Biomimetic sensor deployment	8cm epoxy robomussel	Mid	BMRMUSCABD1001	robomussel.zip	Dryad Digital Repository	doi:10.5061/dryad.6n8kf	http://dx.doi.org/10.5061/dryad.6n8kf	Bodega Reserve
USCABD	Biomimetic sensor deployment	8cm epoxy robomussel	Mid	BMRMUSCABD1003	robomussel.zip	Dryad Digital Repository	doi:10.5061/dryad.6n8kf	http://dx.doi.org/10.5061/dryad.6n8kf	Bodega Reserve
USCABD	Biomimetic sensor deployment	8cm epoxy robomussel	Mid	BMRMUSCABD1004	robomussel.zip	Dryad Digital Repository	doi:10.5061/dryad.6n8kf	http://dx.doi.org/10.5061/dryad.6n8kf	Bodega Reserve
USCABD	Biomimetic sensor deployment	8cm epoxy robomussel	Mid	BMRMUSCABD178	robomussel.zip	Dryad Digital Repository	doi:10.5061/dryad.6n8kf	http://dx.doi.org/10.5061/dryad.6n8kf	Bodega Reserve
USCABD	Biomimetic sensor deployment	8cm epoxy robomussel	Mid	BMRMUSCABD179	robomussel.zip	Dryad Digital Repository	doi:10.5061/dryad.6n8kf	http://dx.doi.org/10.5061/dryad.6n8kf	Bodega Reserve
USCABD	Biomimetic sensor deployment	8cm epoxy robomussel	Low	BMRMUSCABD180	robomussel.zip	Dryad Digital Repository	doi:10.5061/dryad.6n8kf	http://dx.doi.org/10.5061/dryad.6n8kf	Bodega Reserve
USCABD	Biomimetic sensor deployment	8cm epoxy robomussel	Lower-Mid	BMRMUSCABD181	robomussel.zip	Dryad Digital Repository	doi:10.5061/dryad.6n8kf	http://dx.doi.org/10.5061/dryad.6n8kf	Bodega Reserve
USCABD	Biomimetic sensor deployment	8cm epoxy robomussel	Mid	BMRMUSCABD182	robomussel.zip	Dryad Digital Repository	doi:10.5061/dryad.6n8kf	http://dx.doi.org/10.5061/dryad.6n8kf	Bodega Reserve
USCABD	Biomimetic sensor deployment	8cm epoxy robomussel	Upper-Mid	BMRMUSCABD183	robomussel.zip	Dryad Digital Repository	doi:10.5061/dryad.6n8kf	http://dx.doi.org/10.5061/dryad.6n8kf	Bodega Reserve
USCABD	Biomimetic sensor deployment	8cm epoxy robomussel	High	BMRMUSCABD184	robomussel.zip	Dryad Digital Repository	doi:10.5061/dryad.6n8kf	http://dx.doi.org/10.5061/dryad.6n8kf	Bodega Reserve
USCABD	Biomimetic sensor deployment	8cm epoxy robomussel	Mid	BMRMUSCABD3	robomussel.zip	Dryad Digital Repository	doi:10.5061/dryad.6n8kf	http://dx.doi.org/10.5061/dryad.6n8kf	Bodega Reserve
USCABD	Biomimetic sensor deployment	8cm epoxy robomussel	Mid	BMRMUSCABD4	robomussel.zip	Dryad Digital Repository	doi:10.5061/dryad.6n8kf	http://dx.doi.org/10.5061/dryad.6n8kf	Bodega Reserve
USCACA	Biomimetic sensor deployment	8cm epoxy robomussel	Mid	BMRMUSCACA20	robomussel.zip	Dryad Digital Repository	doi:10.5061/dryad.6n8kf	http://dx.doi.org/10.5061/dryad.6n8kf	Cambria
USCACA	Biomimetic sensor deployment	8cm epoxy robomussel	Mid	BMRMUSCACA21	robomussel.zip	Dryad Digital Repository	doi:10.5061/dryad.6n8kf	http://dx.doi.org/10.5061/dryad.6n8kf	Cambria
USCACA	Biomimetic sensor deployment	8cm epoxy robomussel	Mid	BMRMUSCACA22	robomussel.zip	Dryad Digital Repository	doi:10.5061/dryad.6n8kf	http://dx.doi.org/10.5061/dryad.6n8kf	Cambria
USCACA	Biomimetic sensor deployment	8cm epoxy robomussel	Mid	BMRMUSCACA23	robomussel.zip	Dryad Digital Repository	doi:10.5061/dryad.6n8kf	http://dx.doi.org/10.5061/dryad.6n8kf	Cambria
USCACA	Biomimetic sensor deployment	8cm epoxy robomussel	Mid	BMRMUSCACA328	robomussel.zip	Dryad Digital Repository	doi:10.5061/dryad.6n8kf	http://dx.doi.org/10.5061/dryad.6n8kf	Cambria
USCACA	Biomimetic sensor deployment	8cm epoxy robomussel	Mid	BMRMUSCACA329	robomussel.zip	Dryad Digital Repository	doi:10.5061/dryad.6n8kf	http://dx.doi.org/10.5061/dryad.6n8kf	Cambria
USCACA	Biomimetic sensor deployment	8cm epoxy robomussel	Lower-Mid	BMRMUSCACA330	robomussel.zip	Dryad Digital Repository	doi:10.5061/dryad.6n8kf	http://dx.doi.org/10.5061/dryad.6n8kf	Cambria
USCACA	Biomimetic sensor deployment	8cm epoxy robomussel	Mid	BMRMUSCACA332	robomussel.zip	Dryad Digital Repository	doi:10.5061/dryad.6n8kf	http://dx.doi.org/10.5061/dryad.6n8kf	Cambria
USCACA	Biomimetic sensor deployment	8cm epoxy robomussel	Mid	BMRMUSCACA333	robomussel.zip	Dryad Digital Repository	doi:10.5061/dryad.6n8kf	http://dx.doi.org/10.5061/dryad.6n8kf	Cambria
USCACM	Biomimetic sensor deployment	8cm epoxy robomussel	Low	BMRMUSCACM1	robomussel.zip	Dryad Digital Repository	doi:10.5061/dryad.6n8kf	http://dx.doi.org/10.5061/dryad.6n8kf	Cape Mendocino
USCACM	Biomimetic sensor deployment	8cm epoxy robomussel	Mid	BMRMUSCACM2	robomussel.zip	Dryad Digital Repository	doi:10.5061/dryad.6n8kf	http://dx.doi.org/10.5061/dryad.6n8kf	Cape Mendocino
USCACM	Biomimetic sensor deployment	8cm epoxy robomussel	High	BMRMUSCACM3	robomussel.zip	Dryad Digital Repository	doi:10.5061/dryad.6n8kf	http://dx.doi.org/10.5061/dryad.6n8kf	Cape Mendocino
USCACM	Biomimetic sensor deployment	8cm epoxy robomussel	Low	BMRMUSCACM81	robomussel.zip	Dryad Digital Repository	doi:10.5061/dryad.6n8kf	http://dx.doi.org/10.5061/dryad.6n8kf	Cape Mendocino
USCACM	Biomimetic sensor deployment	8cm epoxy robomussel	Mid	BMRMUSCACM84	robomussel.zip	Dryad Digital Repository	doi:10.5061/dryad.6n8kf	http://dx.doi.org/10.5061/dryad.6n8kf	Cape Mendocino
USCACM	Biomimetic sensor deployment	8cm epoxy robomussel	Mid	BMRMUSCACM85	robomussel.zip	Dryad Digital Repository	doi:10.5061/dryad.6n8kf	http://dx.doi.org/10.5061/dryad.6n8kf	Cape Mendocino
USCACM	Biomimetic sensor deployment	8cm epoxy robomussel	High	BMRMUSCACM87	robomussel.zip	Dryad Digital Repository	doi:10.5061/dryad.6n8kf	http://dx.doi.org/10.5061/dryad.6n8kf	Cape Mendocino
USCACP	Biomimetic sensor deployment	8cm epoxy robomussel	Upper-Mid	BMRMUSCACP341	robomussel.zip	Dryad Digital Repository	doi:10.5061/dryad.6n8kf	http://dx.doi.org/10.5061/dryad.6n8kf	Coal Oil pt
USCACP	Biomimetic sensor deployment	8cm epoxy robomussel	High	BMRMUSCACP342	robomussel.zip	Dryad Digital Repository	doi:10.5061/dryad.6n8kf	http://dx.doi.org/10.5061/dryad.6n8kf	Coal Oil pt
USCACP	Biomimetic sensor deployment	8cm epoxy robomussel	Mid	BMRMUSCACP343	robomussel.zip	Dryad Digital Repository	doi:10.5061/dryad.6n8kf	http://dx.doi.org/10.5061/dryad.6n8kf	Coal Oil pt
USCACP	Biomimetic sensor deployment	8cm epoxy robomussel	Mid	BMRMUSCACP344	robomussel.zip	Dryad Digital Repository	doi:10.5061/dryad.6n8kf	http://dx.doi.org/10.5061/dryad.6n8kf	Coal Oil pt
USCACP	Biomimetic sensor deployment	8cm epoxy robomussel	Mid	BMRMUSCACP345	robomussel.zip	Dryad Digital Repository	doi:10.5061/dryad.6n8kf	http://dx.doi.org/10.5061/dryad.6n8kf	Coal Oil pt
USCACP	Biomimetic sensor deployment	8cm epoxy robomussel	Lower-Mid	BMRMUSCACP346	robomussel.zip	Dryad Digital Repository	doi:10.5061/dryad.6n8kf	http://dx.doi.org/10.5061/dryad.6n8kf	Coal Oil pt
USCACP	Biomimetic sensor deployment	8cm epoxy robomussel	Low	BMRMUSCACP347	robomussel.zip	Dryad Digital Repository	doi:10.5061/dryad.6n8kf	http://dx.doi.org/10.5061/dryad.6n8kf	Coal Oil pt
USCACP	Biomimetic sensor deployment	8cm epoxy robomussel	Low	BMRMUSCACP348	robomussel.zip	Dryad Digital Repository	doi:10.5061/dryad.6n8kf	http://dx.doi.org/10.5061/dryad.6n8kf	Coal Oil pt
USCACP	Biomimetic sensor deployment	8cm epoxy robomussel	High	BMRMUSCACP57	robomussel.zip	Dryad Digital Repository	doi:10.5061/dryad.6n8kf	http://dx.doi.org/10.5061/dryad.6n8kf	Coal Oil pt
USCACP	Biomimetic sensor deployment	8cm epoxy robomussel	Upper-Mid	BMRMUSCACP58	robomussel.zip	Dryad Digital Repository	doi:10.5061/dryad.6n8kf	http://dx.doi.org/10.5061/dryad.6n8kf	Coal Oil pt
USCACP	Biomimetic sensor deployment	8cm epoxy robomussel	Mid	BMRMUSCACP59	robomussel.zip	Dryad Digital Repository	doi:10.5061/dryad.6n8kf	http://dx.doi.org/10.5061/dryad.6n8kf	Coal Oil pt
USCACP	Biomimetic sensor deployment	8cm epoxy robomussel	Lower-Mid	BMRMUSCACP60	robomussel.zip	Dryad Digital Repository	doi:10.5061/dryad.6n8kf	http://dx.doi.org/10.5061/dryad.6n8kf	Coal Oil pt
USCACP	Biomimetic sensor deployment	8cm epoxy robomussel	Low	BMRMUSCACP61	robomussel.zip	Dryad Digital Repository	doi:10.5061/dryad.6n8kf	http://dx.doi.org/10.5061/dryad.6n8kf	Coal Oil pt
USCACP	Biomimetic sensor deployment	8cm epoxy robomussel	Mid	BMRMUSCACP62	robomussel.zip	Dryad Digital Repository	doi:10.5061/dryad.6n8kf	http://dx.doi.org/10.5061/dryad.6n8kf	Coal Oil pt
USCACP	Biomimetic sensor deployment	8cm epoxy robomussel	Mid	BMRMUSCACP63	robomussel.zip	Dryad Digital Repository	doi:10.5061/dryad.6n8kf	http://dx.doi.org/10.5061/dryad.6n8kf	Coal Oil pt
USCACP	Biomimetic sensor deployment	8cm epoxy robomussel	Mid	BMRMUSCACP90	robomussel.zip	Dryad Digital Repository	doi:10.5061/dryad.6n8kf	http://dx.doi.org/10.5061/dryad.6n8kf	Coal Oil pt
USCACP	Biomimetic sensor deployment	8cm epoxy robomussel	Mid	BMRMUSCACP91	robomussel.zip	Dryad Digital Repository	doi:10.5061/dryad.6n8kf	http://dx.doi.org/10.5061/dryad.6n8kf	Coal Oil pt
USCACP	Biomimetic sensor deployment	8cm epoxy robomussel	Mid	BMRMUSCACP92	robomussel.zip	Dryad Digital Repository	doi:10.5061/dryad.6n8kf	http://dx.doi.org/10.5061/dryad.6n8kf	Coal Oil pt
USCACP	Biomimetic sensor deployment	8cm epoxy robomussel	High	BMRMUSCACP93	robomussel.zip	Dryad Digital Repository	doi:10.5061/dryad.6n8kf	http://dx.doi.org/10.5061/dryad.6n8kf	Coal Oil pt
USCACP	Biomimetic sensor deployment	8cm epoxy robomussel	High	BMRMUSCACP94	robomussel.zip	Dryad Digital Repository	doi:10.5061/dryad.6n8kf	http://dx.doi.org/10.5061/dryad.6n8kf	Coal Oil pt
USCAFR	Biomimetic sensor deployment	8cm epoxy robomussel	Lower-Mid	BMRMUSCAFR155	robomussel.zip	Dryad Digital Repository	doi:10.5061/dryad.6n8kf	http://dx.doi.org/10.5061/dryad.6n8kf	Fraser
USCAFR	Biomimetic sensor deployment	8cm epoxy robomussel	Mid	BMRMUSCAFR156	robomussel.zip	Dryad Digital Repository	doi:10.5061/dryad.6n8kf	http://dx.doi.org/10.5061/dryad.6n8kf	Fraser
USCAFR	Biomimetic sensor deployment	8cm epoxy robomussel	Upper-Mid	BMRMUSCAFR157	robomussel.zip	Dryad Digital Repository	doi:10.5061/dryad.6n8kf	http://dx.doi.org/10.5061/dryad.6n8kf	Fraser
USCAFR	Biomimetic sensor deployment	8cm epoxy robomussel	High	BMRMUSCAFR158	robomussel.zip	Dryad Digital Repository	doi:10.5061/dryad.6n8kf	http://dx.doi.org/10.5061/dryad.6n8kf	Fraser
USCAFR	Biomimetic sensor deployment	8cm epoxy robomussel	Mid	BMRMUSCAFR364	robomussel.zip	Dryad Digital Repository	doi:10.5061/dryad.6n8kf	http://dx.doi.org/10.5061/dryad.6n8kf	Fraser
USCAFR	Biomimetic sensor deployment	8cm epoxy robomussel	Mid	BMRMUSCAFR365	robomussel.zip	Dryad Digital Repository	doi:10.5061/dryad.6n8kf	http://dx.doi.org/10.5061/dryad.6n8kf	Fraser
USCAFR	Biomimetic sensor deployment	8cm epoxy robomussel	Mid	BMRMUSCAFR366	robomussel.zip	Dryad Digital Repository	doi:10.5061/dryad.6n8kf	http://dx.doi.org/10.5061/dryad.6n8kf	Fraser
USCAFR	Biomimetic sensor deployment	8cm epoxy robomussel	Mid	BMRMUSCAFR367	robomussel.zip	Dryad Digital Repository	doi:10.5061/dryad.6n8kf	http://dx.doi.org/10.5061/dryad.6n8kf	Fraser
USCAFR	Biomimetic sensor deployment	8cm epoxy robomussel	High	BMRMUSCAFR368	robomussel.zip	Dryad Digital Repository	doi:10.5061/dryad.6n8kf	http://dx.doi.org/10.5061/dryad.6n8kf	Fraser
USCAFR	Biomimetic sensor deployment	8cm epoxy robomussel	Low	BMRMUSCAFR369	robomussel.zip	Dryad Digital Repository	doi:10.5061/dryad.6n8kf	http://dx.doi.org/10.5061/dryad.6n8kf	Fraser
USCAHS	Biomimetic sensor deployment	8cm epoxy robomussel	Mid	BMRMUSCAHS1000	robomussel.zip	Dryad Digital Repository	doi:10.5061/dryad.6n8kf	http://dx.doi.org/10.5061/dryad.6n8kf	Hopkins
USCAHS	Biomimetic sensor deployment	8cm epoxy robomussel	Mid	BMRMUSCAHS1003	robomussel.zip	Dryad Digital Repository	doi:10.5061/dryad.6n8kf	http://dx.doi.org/10.5061/dryad.6n8kf	Hopkins
USCAHS	Biomimetic sensor deployment	8cm epoxy robomussel	Mid	BMRMUSCAHS111	robomussel.zip	Dryad Digital Repository	doi:10.5061/dryad.6n8kf	http://dx.doi.org/10.5061/dryad.6n8kf	Hopkins
USCAHS	Biomimetic sensor deployment	8cm epoxy robomussel	Mid	BMRMUSCAHS120	robomussel.zip	Dryad Digital Repository	doi:10.5061/dryad.6n8kf	http://dx.doi.org/10.5061/dryad.6n8kf	Hopkins
USCAHS	Biomimetic sensor deployment	8cm epoxy robomussel	High	BMRMUSCAHS122	robomussel.zip	Dryad Digital Repository	doi:10.5061/dryad.6n8kf	http://dx.doi.org/10.5061/dryad.6n8kf	Hopkins
USCAHS	Biomimetic sensor deployment	8cm epoxy robomussel	Mid	BMRMUSCAHS123	robomussel.zip	Dryad Digital Repository	doi:10.5061/dryad.6n8kf	http://dx.doi.org/10.5061/dryad.6n8kf	Hopkins
USCAHS	Biomimetic sensor deployment	8cm epoxy robomussel	Mid	BMRMUSCAHS124	robomussel.zip	Dryad Digital Repository	doi:10.5061/dryad.6n8kf	http://dx.doi.org/10.5061/dryad.6n8kf	Hopkins
USCAHS	Biomimetic sensor deployment	8cm epoxy robomussel	Mid	BMRMUSCAHS125	robomussel.zip	Dryad Digital Repository	doi:10.5061/dryad.6n8kf	http://dx.doi.org/10.5061/dryad.6n8kf	Hopkins
USCAHS	Biomimetic sensor deployment	8cm epoxy robomussel	Mid	BMRMUSCAHS126	robomussel.zip	Dryad Digital Repository	doi:10.5061/dryad.6n8kf	http://dx.doi.org/10.5061/dryad.6n8kf	Hopkins
USCAHS	Biomimetic sensor deployment	8cm epoxy robomussel	Upper-Mid	BMRMUSCAHS127	robomussel.zip	Dryad Digital Repository	doi:10.5061/dryad.6n8kf	http://dx.doi.org/10.5061/dryad.6n8kf	Hopkins
USCAHS	Biomimetic sensor deployment	8cm epoxy robomussel	Lower-Mid	BMRMUSCAHS128	robomussel.zip	Dryad Digital Repository	doi:10.5061/dryad.6n8kf	http://dx.doi.org/10.5061/dryad.6n8kf	Hopkins
USCAHS	Biomimetic sensor deployment	8cm epoxy robomussel	Mid	BMRMUSCAHS175	robomussel.zip	Dryad Digital Repository	doi:10.5061/dryad.6n8kf	http://dx.doi.org/10.5061/dryad.6n8kf	Hopkins
USCAHS	Biomimetic sensor deployment	8cm epoxy robomussel	Low	BMRMUSCAHS177	robomussel.zip	Dryad Digital Repository	doi:10.5061/dryad.6n8kf	http://dx.doi.org/10.5061/dryad.6n8kf	Hopkins
USCAHS	Biomimetic sensor deployment	8cm epoxy robomussel	Mid	BMRMUSCAHS86	robomussel.zip	Dryad Digital Repository	doi:10.5061/dryad.6n8kf	http://dx.doi.org/10.5061/dryad.6n8kf	Hopkins
USCAHS	Biomimetic sensor deployment	8cm epoxy robomussel	Mid	BMRMUSCAHS88	robomussel.zip	Dryad Digital Repository	doi:10.5061/dryad.6n8kf	http://dx.doi.org/10.5061/dryad.6n8kf	Hopkins
USCAHS	Biomimetic sensor deployment	8cm epoxy robomussel	Mid	BMRMUSCAHS90	robomussel.zip	Dryad Digital Repository	doi:10.5061/dryad.6n8kf	http://dx.doi.org/10.5061/dryad.6n8kf	Hopkins
USCAHS	Biomimetic sensor deployment	8cm epoxy robomussel	High	BMRMUSCAHS91	robomussel.zip	Dryad Digital Repository	doi:10.5061/dryad.6n8kf	http://dx.doi.org/10.5061/dryad.6n8kf	Hopkins
USCAHS	Biomimetic sensor deployment	8cm epoxy robomussel	High	BMRMUSCAHS92	robomussel.zip	Dryad Digital Repository	doi:10.5061/dryad.6n8kf	http://dx.doi.org/10.5061/dryad.6n8kf	Hopkins
USCAHS	Biomimetic sensor deployment	8cm epoxy robomussel	High	BMRMUSCAHS94	robomussel.zip	Dryad Digital Repository	doi:10.5061/dryad.6n8kf	http://dx.doi.org/10.5061/dryad.6n8kf	Hopkins
USCAHS	Biomimetic sensor deployment	8cm epoxy robomussel	High	BMRMUSCAHS95	robomussel.zip	Dryad Digital Repository	doi:10.5061/dryad.6n8kf	http://dx.doi.org/10.5061/dryad.6n8kf	Hopkins
USCAHS	Biomimetic sensor deployment	8cm epoxy robomussel	High	BMRMUSCAHS96	robomussel.zip	Dryad Digital Repository	doi:10.5061/dryad.6n8kf	http://dx.doi.org/10.5061/dryad.6n8kf	Hopkins
USCAHS	Biomimetic sensor deployment	8cm epoxy robomussel	High	BMRMUSCAHS97	robomussel.zip	Dryad Digital Repository	doi:10.5061/dryad.6n8kf	http://dx.doi.org/10.5061/dryad.6n8kf	Hopkins
USCAHS	Biomimetic sensor deployment	8cm epoxy robomussel	Lower-Mid	BMRMUSCAHSGP1	robomussel.zip	Dryad Digital Repository	doi:10.5061/dryad.6n8kf	http://dx.doi.org/10.5061/dryad.6n8kf	Hopkins
USCAHS	Biomimetic sensor deployment	8cm epoxy robomussel	Lower-Mid	BMRMUSCAHSGP4	robomussel.zip	Dryad Digital Repository	doi:10.5061/dryad.6n8kf	http://dx.doi.org/10.5061/dryad.6n8kf	Hopkins
USCAJA	Biomimetic sensor deployment	8cm epoxy robomussel	Upper-Mid	BMRMUSCAJA337	robomussel.zip	Dryad Digital Repository	doi:10.5061/dryad.6n8kf	http://dx.doi.org/10.5061/dryad.6n8kf	Jalama
USCAJA	Biomimetic sensor deployment	8cm epoxy robomussel	Mid	BMRMUSCAJA338	robomussel.zip	Dryad Digital Repository	doi:10.5061/dryad.6n8kf	http://dx.doi.org/10.5061/dryad.6n8kf	Jalama
USCAJA	Biomimetic sensor deployment	8cm epoxy robomussel	Lower-Mid	BMRMUSCAJA339	robomussel.zip	Dryad Digital Repository	doi:10.5061/dryad.6n8kf	http://dx.doi.org/10.5061/dryad.6n8kf	Jalama
USCAJA	Biomimetic sensor deployment	8cm epoxy robomussel	Low	BMRMUSCAJA340	robomussel.zip	Dryad Digital Repository	doi:10.5061/dryad.6n8kf	http://dx.doi.org/10.5061/dryad.6n8kf	Jalama
USCAJA	Biomimetic sensor deployment	8cm epoxy robomussel	Mid	BMRMUSCAJA38	robomussel.zip	Dryad Digital Repository	doi:10.5061/dryad.6n8kf	http://dx.doi.org/10.5061/dryad.6n8kf	Jalama
USCAJA	Biomimetic sensor deployment	8cm epoxy robomussel	High	BMRMUSCAJA39	robomussel.zip	Dryad Digital Repository	doi:10.5061/dryad.6n8kf	http://dx.doi.org/10.5061/dryad.6n8kf	Jalama
USCAJA	Biomimetic sensor deployment	8cm epoxy robomussel	Upper-Mid	BMRMUSCAJA40	robomussel.zip	Dryad Digital Repository	doi:10.5061/dryad.6n8kf	http://dx.doi.org/10.5061/dryad.6n8kf	Jalama
USCAJA	Biomimetic sensor deployment	8cm epoxy robomussel	Mid	BMRMUSCAJA41	robomussel.zip	Dryad Digital Repository	doi:10.5061/dryad.6n8kf	http://dx.doi.org/10.5061/dryad.6n8kf	Jalama
USCAJA	Biomimetic sensor deployment	8cm epoxy robomussel	Lower-Mid	BMRMUSCAJA42	robomussel.zip	Dryad Digital Repository	doi:10.5061/dryad.6n8kf	http://dx.doi.org/10.5061/dryad.6n8kf	Jalama
USCAJA	Biomimetic sensor deployment	8cm epoxy robomussel	Low	BMRMUSCAJA43	robomussel.zip	Dryad Digital Repository	doi:10.5061/dryad.6n8kf	http://dx.doi.org/10.5061/dryad.6n8kf	Jalama
USCAJA	Biomimetic sensor deployment	8cm epoxy robomussel	Low	BMRMUSCAJA44	robomussel.zip	Dryad Digital Repository	doi:10.5061/dryad.6n8kf	http://dx.doi.org/10.5061/dryad.6n8kf	Jalama
USCAJA	Biomimetic sensor deployment	8cm epoxy robomussel	Mid	BMRMUSCAJA45	robomussel.zip	Dryad Digital Repository	doi:10.5061/dryad.6n8kf	http://dx.doi.org/10.5061/dryad.6n8kf	Jalama
USCAJA	Biomimetic sensor deployment	8cm epoxy robomussel	Mid	BMRMUSCAJA46	robomussel.zip	Dryad Digital Repository	doi:10.5061/dryad.6n8kf	http://dx.doi.org/10.5061/dryad.6n8kf	Jalama
USCAJA	Biomimetic sensor deployment	8cm epoxy robomussel	High	BMRMUSCAJA80	robomussel.zip	Dryad Digital Repository	doi:10.5061/dryad.6n8kf	http://dx.doi.org/10.5061/dryad.6n8kf	Jalama
USCAJA	Biomimetic sensor deployment	8cm epoxy robomussel	High	BMRMUSCAJA81	robomussel.zip	Dryad Digital Repository	doi:10.5061/dryad.6n8kf	http://dx.doi.org/10.5061/dryad.6n8kf	Jalama
USCAJA	Biomimetic sensor deployment	8cm epoxy robomussel	Mid	BMRMUSCAJA82	robomussel.zip	Dryad Digital Repository	doi:10.5061/dryad.6n8kf	http://dx.doi.org/10.5061/dryad.6n8kf	Jalama
USCAJA	Biomimetic sensor deployment	8cm epoxy robomussel	Mid	BMRMUSCAJA84	robomussel.zip	Dryad Digital Repository	doi:10.5061/dryad.6n8kf	http://dx.doi.org/10.5061/dryad.6n8kf	Jalama
USCAJA	Biomimetic sensor deployment	8cm epoxy robomussel	Mid	BMRMUSCAJA85	robomussel.zip	Dryad Digital Repository	doi:10.5061/dryad.6n8kf	http://dx.doi.org/10.5061/dryad.6n8kf	Jalama
USCALL	Biomimetic sensor deployment	8cm epoxy robomussel	Mid	BMRMUSCALL100	robomussel.zip	Dryad Digital Repository	doi:10.5061/dryad.6n8kf	http://dx.doi.org/10.5061/dryad.6n8kf	Lompoc Landing
USCALL	Biomimetic sensor deployment	8cm epoxy robomussel	High	BMRMUSCALL46	robomussel.zip	Dryad Digital Repository	doi:10.5061/dryad.6n8kf	http://dx.doi.org/10.5061/dryad.6n8kf	Lompoc Landing
USCALL	Biomimetic sensor deployment	8cm epoxy robomussel	Upper-Mid	BMRMUSCALL48	robomussel.zip	Dryad Digital Repository	doi:10.5061/dryad.6n8kf	http://dx.doi.org/10.5061/dryad.6n8kf	Lompoc Landing
USCALL	Biomimetic sensor deployment	8cm epoxy robomussel	Mid	BMRMUSCALL49	robomussel.zip	Dryad Digital Repository	doi:10.5061/dryad.6n8kf	http://dx.doi.org/10.5061/dryad.6n8kf	Lompoc Landing
USCALL	Biomimetic sensor deployment	8cm epoxy robomussel	Lower-Mid	BMRMUSCALL50	robomussel.zip	Dryad Digital Repository	doi:10.5061/dryad.6n8kf	http://dx.doi.org/10.5061/dryad.6n8kf	Lompoc Landing
USCALL	Biomimetic sensor deployment	8cm epoxy robomussel	Low	BMRMUSCALL51	robomussel.zip	Dryad Digital Repository	doi:10.5061/dryad.6n8kf	http://dx.doi.org/10.5061/dryad.6n8kf	Lompoc Landing
USCALL	Biomimetic sensor deployment	8cm epoxy robomussel	Mid	BMRMUSCALL52	robomussel.zip	Dryad Digital Repository	doi:10.5061/dryad.6n8kf	http://dx.doi.org/10.5061/dryad.6n8kf	Lompoc Landing
USCALL	Biomimetic sensor deployment	8cm epoxy robomussel	High	BMRMUSCALL54	robomussel.zip	Dryad Digital Repository	doi:10.5061/dryad.6n8kf	http://dx.doi.org/10.5061/dryad.6n8kf	Lompoc Landing
USCALL	Biomimetic sensor deployment	8cm epoxy robomussel	Mid	BMRMUSCALL56	robomussel.zip	Dryad Digital Repository	doi:10.5061/dryad.6n8kf	http://dx.doi.org/10.5061/dryad.6n8kf	Lompoc Landing
USCALL	Biomimetic sensor deployment	8cm epoxy robomussel	Mid	BMRMUSCALL57	robomussel.zip	Dryad Digital Repository	doi:10.5061/dryad.6n8kf	http://dx.doi.org/10.5061/dryad.6n8kf	Lompoc Landing
USCALL	Biomimetic sensor deployment	8cm epoxy robomussel	Mid	BMRMUSCALL58	robomussel.zip	Dryad Digital Repository	doi:10.5061/dryad.6n8kf	http://dx.doi.org/10.5061/dryad.6n8kf	Lompoc Landing
USCALL	Biomimetic sensor deployment	8cm epoxy robomussel	High	BMRMUSCALL59	robomussel.zip	Dryad Digital Repository	doi:10.5061/dryad.6n8kf	http://dx.doi.org/10.5061/dryad.6n8kf	Lompoc Landing
USCALL	Biomimetic sensor deployment	8cm epoxy robomussel	High	BMRMUSCALL60	robomussel.zip	Dryad Digital Repository	doi:10.5061/dryad.6n8kf	http://dx.doi.org/10.5061/dryad.6n8kf	Lompoc Landing
USCALL	Biomimetic sensor deployment	8cm epoxy robomussel	Low	BMRMUSCALL61	robomussel.zip	Dryad Digital Repository	doi:10.5061/dryad.6n8kf	http://dx.doi.org/10.5061/dryad.6n8kf	Lompoc Landing
USCALL	Biomimetic sensor deployment	8cm epoxy robomussel	Low	BMRMUSCALL62	robomussel.zip	Dryad Digital Repository	doi:10.5061/dryad.6n8kf	http://dx.doi.org/10.5061/dryad.6n8kf	Lompoc Landing
USCALL	Biomimetic sensor deployment	8cm epoxy robomussel	Low	BMRMUSCALL63	robomussel.zip	Dryad Digital Repository	doi:10.5061/dryad.6n8kf	http://dx.doi.org/10.5061/dryad.6n8kf	Lompoc Landing
USCALL	Biomimetic sensor deployment	8cm epoxy robomussel	Low	BMRMUSCALL64	robomussel.zip	Dryad Digital Repository	doi:10.5061/dryad.6n8kf	http://dx.doi.org/10.5061/dryad.6n8kf	Lompoc Landing
USCALL	Biomimetic sensor deployment	8cm epoxy robomussel	Mid	BMRMUSCALLGP1	robomussel.zip	Dryad Digital Repository	doi:10.5061/dryad.6n8kf	http://dx.doi.org/10.5061/dryad.6n8kf	Lompoc Landing
USCALL	Biomimetic sensor deployment	8cm epoxy robomussel	Mid	BMRMUSCALLGP5	robomussel.zip	Dryad Digital Repository	doi:10.5061/dryad.6n8kf	http://dx.doi.org/10.5061/dryad.6n8kf	Lompoc Landing
USCALS	Biomimetic sensor deployment	8cm epoxy robomussel	Mid	BMRMUSCALS1010	robomussel.zip	Dryad Digital Repository	doi:10.5061/dryad.6n8kf	http://dx.doi.org/10.5061/dryad.6n8kf	Lompoc South
USCALS	Biomimetic sensor deployment	8cm epoxy robomussel	Low	BMRMUSCALS1011	robomussel.zip	Dryad Digital Repository	doi:10.5061/dryad.6n8kf	http://dx.doi.org/10.5061/dryad.6n8kf	Lompoc South
USCALS	Biomimetic sensor deployment	8cm epoxy robomussel	Mid	BMRMUSCALS55	robomussel.zip	Dryad Digital Repository	doi:10.5061/dryad.6n8kf	http://dx.doi.org/10.5061/dryad.6n8kf	Lompoc South
USCALS	Biomimetic sensor deployment	8cm epoxy robomussel	Mid	BMRMUSCALS56	robomussel.zip	Dryad Digital Repository	doi:10.5061/dryad.6n8kf	http://dx.doi.org/10.5061/dryad.6n8kf	Lompoc South
USCAPD	Biomimetic sensor deployment	8cm epoxy robomussel	Mid	BMRMUSCAPD1008	robomussel.zip	Dryad Digital Repository	doi:10.5061/dryad.6n8kf	http://dx.doi.org/10.5061/dryad.6n8kf	Piedras
USCAPD	Biomimetic sensor deployment	8cm epoxy robomussel	Lower-Mid	BMRMUSCAPD164	robomussel.zip	Dryad Digital Repository	doi:10.5061/dryad.6n8kf	http://dx.doi.org/10.5061/dryad.6n8kf	Piedras
USCAPD	Biomimetic sensor deployment	8cm epoxy robomussel	Low	BMRMUSCAPD167	robomussel.zip	Dryad Digital Repository	doi:10.5061/dryad.6n8kf	http://dx.doi.org/10.5061/dryad.6n8kf	Piedras
USCAPD	Biomimetic sensor deployment	8cm epoxy robomussel	Upper-Mid	BMRMUSCAPD168	robomussel.zip	Dryad Digital Repository	doi:10.5061/dryad.6n8kf	http://dx.doi.org/10.5061/dryad.6n8kf	Piedras
USCAPD	Biomimetic sensor deployment	8cm epoxy robomussel	Mid	BMRMUSCAPD169	robomussel.zip	Dryad Digital Repository	doi:10.5061/dryad.6n8kf	http://dx.doi.org/10.5061/dryad.6n8kf	Piedras
USCAPD	Biomimetic sensor deployment	8cm epoxy robomussel	Mid	BMRMUSCAPD170	robomussel.zip	Dryad Digital Repository	doi:10.5061/dryad.6n8kf	http://dx.doi.org/10.5061/dryad.6n8kf	Piedras
USCAPD	Biomimetic sensor deployment	8cm epoxy robomussel	Mid	BMRMUSCAPD171	robomussel.zip	Dryad Digital Repository	doi:10.5061/dryad.6n8kf	http://dx.doi.org/10.5061/dryad.6n8kf	Piedras
USCAPD	Biomimetic sensor deployment	8cm epoxy robomussel	High	BMRMUSCAPD172	robomussel.zip	Dryad Digital Repository	doi:10.5061/dryad.6n8kf	http://dx.doi.org/10.5061/dryad.6n8kf	Piedras
USCAPD	Biomimetic sensor deployment	8cm epoxy robomussel	Mid	BMRMUSCAPD321	robomussel.zip	Dryad Digital Repository	doi:10.5061/dryad.6n8kf	http://dx.doi.org/10.5061/dryad.6n8kf	Piedras
USCAPD	Biomimetic sensor deployment	8cm epoxy robomussel	Mid	BMRMUSCAPD326	robomussel.zip	Dryad Digital Repository	doi:10.5061/dryad.6n8kf	http://dx.doi.org/10.5061/dryad.6n8kf	Piedras
USCAPD	Biomimetic sensor deployment	8cm epoxy robomussel	Lower-Mid	BMRMUSCAPD327	robomussel.zip	Dryad Digital Repository	doi:10.5061/dryad.6n8kf	http://dx.doi.org/10.5061/dryad.6n8kf	Piedras
USCAPD	Biomimetic sensor deployment	8cm epoxy robomussel	Mid	BMRMUSCAPD53	robomussel.zip	Dryad Digital Repository	doi:10.5061/dryad.6n8kf	http://dx.doi.org/10.5061/dryad.6n8kf	Piedras
USCAPD	Biomimetic sensor deployment	8cm epoxy robomussel	Mid	BMRMUSCAPD54	robomussel.zip	Dryad Digital Repository	doi:10.5061/dryad.6n8kf	http://dx.doi.org/10.5061/dryad.6n8kf	Piedras
USCAPD	Biomimetic sensor deployment	8cm epoxy robomussel	High	BMRMUSCAPD55	robomussel.zip	Dryad Digital Repository	doi:10.5061/dryad.6n8kf	http://dx.doi.org/10.5061/dryad.6n8kf	Piedras
USCAPD	Biomimetic sensor deployment	8cm epoxy robomussel	High	BMRMUSCAPD56	robomussel.zip	Dryad Digital Repository	doi:10.5061/dryad.6n8kf	http://dx.doi.org/10.5061/dryad.6n8kf	Piedras
USCAPD	Biomimetic sensor deployment	8cm epoxy robomussel	High	BMRMUSCAPD57	robomussel.zip	Dryad Digital Repository	doi:10.5061/dryad.6n8kf	http://dx.doi.org/10.5061/dryad.6n8kf	Piedras
USCAPD	Biomimetic sensor deployment	8cm epoxy robomussel	Mid	BMRMUSCAPD58	robomussel.zip	Dryad Digital Repository	doi:10.5061/dryad.6n8kf	http://dx.doi.org/10.5061/dryad.6n8kf	Piedras
USCAPD	Biomimetic sensor deployment	8cm epoxy robomussel	Mid	BMRMUSCAPD59	robomussel.zip	Dryad Digital Repository	doi:10.5061/dryad.6n8kf	http://dx.doi.org/10.5061/dryad.6n8kf	Piedras
USCAPD	Biomimetic sensor deployment	8cm epoxy robomussel	Mid	BMRMUSCAPD60	robomussel.zip	Dryad Digital Repository	doi:10.5061/dryad.6n8kf	http://dx.doi.org/10.5061/dryad.6n8kf	Piedras
USCAPR	Biomimetic sensor deployment	8cm epoxy robomussel	High	BMRMUSCAPR317	robomussel.zip	Dryad Digital Repository	doi:10.5061/dryad.6n8kf	http://dx.doi.org/10.5061/dryad.6n8kf	Prisoners Harbor
USCAPR	Biomimetic sensor deployment	8cm epoxy robomussel	Upper-Mid	BMRMUSCAPR318	robomussel.zip	Dryad Digital Repository	doi:10.5061/dryad.6n8kf	http://dx.doi.org/10.5061/dryad.6n8kf	Prisoners Harbor
USCAPR	Biomimetic sensor deployment	8cm epoxy robomussel	Mid	BMRMUSCAPR319	robomussel.zip	Dryad Digital Repository	doi:10.5061/dryad.6n8kf	http://dx.doi.org/10.5061/dryad.6n8kf	Prisoners Harbor
USCAPR	Biomimetic sensor deployment	8cm epoxy robomussel	Lower-Mid	BMRMUSCAPR320	robomussel.zip	Dryad Digital Repository	doi:10.5061/dryad.6n8kf	http://dx.doi.org/10.5061/dryad.6n8kf	Prisoners Harbor
USCAPR	Biomimetic sensor deployment	8cm epoxy robomussel	High	BMRMUSCAPR50	robomussel.zip	Dryad Digital Repository	doi:10.5061/dryad.6n8kf	http://dx.doi.org/10.5061/dryad.6n8kf	Prisoners Harbor
USCAPR	Biomimetic sensor deployment	8cm epoxy robomussel	High	BMRMUSCAPR51	robomussel.zip	Dryad Digital Repository	doi:10.5061/dryad.6n8kf	http://dx.doi.org/10.5061/dryad.6n8kf	Prisoners Harbor
USCAPR	Biomimetic sensor deployment	8cm epoxy robomussel	Mid	BMRMUSCAPR52	robomussel.zip	Dryad Digital Repository	doi:10.5061/dryad.6n8kf	http://dx.doi.org/10.5061/dryad.6n8kf	Prisoners Harbor
USCAPR	Biomimetic sensor deployment	8cm epoxy robomussel	Mid	BMRMUSCAPR53	robomussel.zip	Dryad Digital Repository	doi:10.5061/dryad.6n8kf	http://dx.doi.org/10.5061/dryad.6n8kf	Prisoners Harbor
USCAPR	Biomimetic sensor deployment	8cm epoxy robomussel	Mid	BMRMUSCAPR54	robomussel.zip	Dryad Digital Repository	doi:10.5061/dryad.6n8kf	http://dx.doi.org/10.5061/dryad.6n8kf	Prisoners Harbor
USCATR	Biomimetic sensor deployment	8cm epoxy robomussel	Mid	BMRMUSCATR174	robomussel.zip	Dryad Digital Repository	doi:10.5061/dryad.6n8kf	http://dx.doi.org/10.5061/dryad.6n8kf	Terrace Point
USCATR	Biomimetic sensor deployment	8cm epoxy robomussel	Low	BMRMUSCATR89	robomussel.zip	Dryad Digital Repository	doi:10.5061/dryad.6n8kf	http://dx.doi.org/10.5061/dryad.6n8kf	Terrace Point
USCATR	Biomimetic sensor deployment	8cm epoxy robomussel	Mid	BMRMUSCATR91	robomussel.zip	Dryad Digital Repository	doi:10.5061/dryad.6n8kf	http://dx.doi.org/10.5061/dryad.6n8kf	Terrace Point
USCATR	Biomimetic sensor deployment	8cm epoxy robomussel	High	BMRMUSCATR92	robomussel.zip	Dryad Digital Repository	doi:10.5061/dryad.6n8kf	http://dx.doi.org/10.5061/dryad.6n8kf	Terrace Point
USCATR	Biomimetic sensor deployment	8cm epoxy robomussel	Mid	BMRMUSCATR93	robomussel.zip	Dryad Digital Repository	doi:10.5061/dryad.6n8kf	http://dx.doi.org/10.5061/dryad.6n8kf	Terrace Point
USCATR	Biomimetic sensor deployment	8cm epoxy robomussel	Lower-Mid	BMRMUSCATR94	robomussel.zip	Dryad Digital Repository	doi:10.5061/dryad.6n8kf	http://dx.doi.org/10.5061/dryad.6n8kf	Terrace Point
USCATL	Biomimetic sensor deployment	8cm epoxy robomussel	High	BMRMUSCATL163	robomussel.zip	Dryad Digital Repository	doi:10.5061/dryad.6n8kf	http://dx.doi.org/10.5061/dryad.6n8kf	Trailer
USCATL	Biomimetic sensor deployment	8cm epoxy robomussel	Upper-Mid	BMRMUSCATL323	robomussel.zip	Dryad Digital Repository	doi:10.5061/dryad.6n8kf	http://dx.doi.org/10.5061/dryad.6n8kf	Trailer
USCATL	Biomimetic sensor deployment	8cm epoxy robomussel	Mid	BMRMUSCATL324	robomussel.zip	Dryad Digital Repository	doi:10.5061/dryad.6n8kf	http://dx.doi.org/10.5061/dryad.6n8kf	Trailer
USCATL	Biomimetic sensor deployment	8cm epoxy robomussel	Lower-Mid	BMRMUSCATL325	robomussel.zip	Dryad Digital Repository	doi:10.5061/dryad.6n8kf	http://dx.doi.org/10.5061/dryad.6n8kf	Trailer
USCATL	Biomimetic sensor deployment	8cm epoxy robomussel	Mid	BMRMUSCATL326	robomussel.zip	Dryad Digital Repository	doi:10.5061/dryad.6n8kf	http://dx.doi.org/10.5061/dryad.6n8kf	Trailer
USCATL	Biomimetic sensor deployment	8cm epoxy robomussel	Mid	BMRMUSCATL327	robomussel.zip	Dryad Digital Repository	doi:10.5061/dryad.6n8kf	http://dx.doi.org/10.5061/dryad.6n8kf	Trailer
USCATL	Biomimetic sensor deployment	8cm epoxy robomussel	Low	BMRMUSCATL328	robomussel.zip	Dryad Digital Repository	doi:10.5061/dryad.6n8kf	http://dx.doi.org/10.5061/dryad.6n8kf	Trailer
USCATL	Biomimetic sensor deployment	8cm epoxy robomussel	Lower-Mid	BMRMUSCATL329	robomussel.zip	Dryad Digital Repository	doi:10.5061/dryad.6n8kf	http://dx.doi.org/10.5061/dryad.6n8kf	Trailer
USCATL	Biomimetic sensor deployment	8cm epoxy robomussel	Mid	BMRMUSCATL330	robomussel.zip	Dryad Digital Repository	doi:10.5061/dryad.6n8kf	http://dx.doi.org/10.5061/dryad.6n8kf	Trailer
USCAVD	Biomimetic sensor deployment	8cm epoxy robomussel	Mid	BMRMUSCAVD1	robomussel.zip	Dryad Digital Repository	doi:10.5061/dryad.6n8kf	http://dx.doi.org/10.5061/dryad.6n8kf	Trinidad
USCAVD	Biomimetic sensor deployment	8cm epoxy robomussel	Mid	BMRMUSCAVD2	robomussel.zip	Dryad Digital Repository	doi:10.5061/dryad.6n8kf	http://dx.doi.org/10.5061/dryad.6n8kf	Trinidad
USCAVL	Biomimetic sensor deployment	8cm epoxy robomussel	High	BMRMUSCAVL161	robomussel.zip	Dryad Digital Repository	doi:10.5061/dryad.6n8kf	http://dx.doi.org/10.5061/dryad.6n8kf	Valley
USCAVL	Biomimetic sensor deployment	8cm epoxy robomussel	Mid	BMRMUSCAVL162	robomussel.zip	Dryad Digital Repository	doi:10.5061/dryad.6n8kf	http://dx.doi.org/10.5061/dryad.6n8kf	Valley
USCAVL	Biomimetic sensor deployment	8cm epoxy robomussel	Upper-Mid	BMRMUSCAVL321	robomussel.zip	Dryad Digital Repository	doi:10.5061/dryad.6n8kf	http://dx.doi.org/10.5061/dryad.6n8kf	Valley
USCAVL	Biomimetic sensor deployment	8cm epoxy robomussel	Lower-Mid	BMRMUSCAVL322	robomussel.zip	Dryad Digital Repository	doi:10.5061/dryad.6n8kf	http://dx.doi.org/10.5061/dryad.6n8kf	Valley
USCAVL	Biomimetic sensor deployment	8cm epoxy robomussel	Low	BMRMUSCAVL323	robomussel.zip	Dryad Digital Repository	doi:10.5061/dryad.6n8kf	http://dx.doi.org/10.5061/dryad.6n8kf	Valley
USCAVL	Biomimetic sensor deployment	8cm epoxy robomussel	Low	BMRMUSCAVL324	robomussel.zip	Dryad Digital Repository	doi:10.5061/dryad.6n8kf	http://dx.doi.org/10.5061/dryad.6n8kf	Valley
USCAVL	Biomimetic sensor deployment	8cm epoxy robomussel	High	BMRMUSCAVL367	robomussel.zip	Dryad Digital Repository	doi:10.5061/dryad.6n8kf	http://dx.doi.org/10.5061/dryad.6n8kf	Valley
USCAVL	Biomimetic sensor deployment	8cm epoxy robomussel	Mid	BMRMUSCAVL368	robomussel.zip	Dryad Digital Repository	doi:10.5061/dryad.6n8kf	http://dx.doi.org/10.5061/dryad.6n8kf	Valley
USCAVL	Biomimetic sensor deployment	8cm epoxy robomussel	Mid	BMRMUSCAVL369	robomussel.zip	Dryad Digital Repository	doi:10.5061/dryad.6n8kf	http://dx.doi.org/10.5061/dryad.6n8kf	Valley
USCAWL	Biomimetic sensor deployment	8cm epoxy robomussel	High	BMRMUSCAWL1	robomussel.zip	Dryad Digital Repository	doi:10.5061/dryad.6n8kf	http://dx.doi.org/10.5061/dryad.6n8kf	Willows
USCAWL	Biomimetic sensor deployment	8cm epoxy robomussel	High	BMRMUSCAWL152	robomussel.zip	Dryad Digital Repository	doi:10.5061/dryad.6n8kf	http://dx.doi.org/10.5061/dryad.6n8kf	Willows
USCAWL	Biomimetic sensor deployment	8cm epoxy robomussel	Mid	BMRMUSCAWL153	robomussel.zip	Dryad Digital Repository	doi:10.5061/dryad.6n8kf	http://dx.doi.org/10.5061/dryad.6n8kf	Willows
USCAWL	Biomimetic sensor deployment	8cm epoxy robomussel	Lower-Mid	BMRMUSCAWL154	robomussel.zip	Dryad Digital Repository	doi:10.5061/dryad.6n8kf	http://dx.doi.org/10.5061/dryad.6n8kf	Willows
USCAWL	Biomimetic sensor deployment	8cm epoxy robomussel	Upper-Mid	BMRMUSCAWL2	robomussel.zip	Dryad Digital Repository	doi:10.5061/dryad.6n8kf	http://dx.doi.org/10.5061/dryad.6n8kf	Willows
USCAWL	Biomimetic sensor deployment	8cm epoxy robomussel	Mid	BMRMUSCAWL3	robomussel.zip	Dryad Digital Repository	doi:10.5061/dryad.6n8kf	http://dx.doi.org/10.5061/dryad.6n8kf	Willows
USCAWL	Biomimetic sensor deployment	8cm epoxy robomussel	Upper-Mid	BMRMUSCAWL326	robomussel.zip	Dryad Digital Repository	doi:10.5061/dryad.6n8kf	http://dx.doi.org/10.5061/dryad.6n8kf	Willows
USCAWL	Biomimetic sensor deployment	8cm epoxy robomussel	Mid	BMRMUSCAWL371	robomussel.zip	Dryad Digital Repository	doi:10.5061/dryad.6n8kf	http://dx.doi.org/10.5061/dryad.6n8kf	Willows
USCAWL	Biomimetic sensor deployment	8cm epoxy robomussel	Mid	BMRMUSCAWL4	robomussel.zip	Dryad Digital Repository	doi:10.5061/dryad.6n8kf	http://dx.doi.org/10.5061/dryad.6n8kf	Willows
USCAWL	Biomimetic sensor deployment	8cm epoxy robomussel	Mid	BMRMUSCAWL5	robomussel.zip	Dryad Digital Repository	doi:10.5061/dryad.6n8kf	http://dx.doi.org/10.5061/dryad.6n8kf	Willows
USMADC	Biomimetic sensor deployment	4cm shell robomussel	High	BMRMUSMADC500	robomussel.zip	Dryad Digital Repository	doi:10.5061/dryad.6n8kf	http://dx.doi.org/10.5061/dryad.6n8kf	Dorothy Cove
USMANP	Biomimetic sensor deployment	4cm shell robomussel	Low	BMRMUSMANP507	robomussel.zip	Dryad Digital Repository	doi:10.5061/dryad.6n8kf	http://dx.doi.org/10.5061/dryad.6n8kf	East Point
USMANP	Biomimetic sensor deployment	4cm shell robomussel	High	BMRMUSMANP508	robomussel.zip	Dryad Digital Repository	doi:10.5061/dryad.6n8kf	http://dx.doi.org/10.5061/dryad.6n8kf	East Point
USMANP	Biomimetic sensor deployment	4cm shell robomussel	Mid	BMRMUSMANP509	robomussel.zip	Dryad Digital Repository	doi:10.5061/dryad.6n8kf	http://dx.doi.org/10.5061/dryad.6n8kf	East Point
USMANP	Biomimetic sensor deployment	4cm shell robomussel	High	BMRMUSMANP510	robomussel.zip	Dryad Digital Repository	doi:10.5061/dryad.6n8kf	http://dx.doi.org/10.5061/dryad.6n8kf	East Point
USMANP	Biomimetic sensor deployment	4cm shell robomussel	Low	BMRMUSMANP511	robomussel.zip	Dryad Digital Repository	doi:10.5061/dryad.6n8kf	http://dx.doi.org/10.5061/dryad.6n8kf	East Point
USMANP	Biomimetic sensor deployment	4cm shell robomussel	Low	BMRMUSMANP512	robomussel.zip	Dryad Digital Repository	doi:10.5061/dryad.6n8kf	http://dx.doi.org/10.5061/dryad.6n8kf	East Point
USMANP	Biomimetic sensor deployment	4cm shell robomussel	High	BMRMUSMANP513	robomussel.zip	Dryad Digital Repository	doi:10.5061/dryad.6n8kf	http://dx.doi.org/10.5061/dryad.6n8kf	East Point
USMANP	Biomimetic sensor deployment	4cm shell robomussel	High	BMRMUSMANP514	robomussel.zip	Dryad Digital Repository	doi:10.5061/dryad.6n8kf	http://dx.doi.org/10.5061/dryad.6n8kf	East Point
USMANP	Biomimetic sensor deployment	4cm shell robomussel	High	BMRMUSMANP515	robomussel.zip	Dryad Digital Repository	doi:10.5061/dryad.6n8kf	http://dx.doi.org/10.5061/dryad.6n8kf	East Point
USMAPH	Biomimetic sensor deployment	4cm shell robomussel	High	BMRMUSMAPH400	robomussel.zip	Dryad Digital Repository	doi:10.5061/dryad.6n8kf	http://dx.doi.org/10.5061/dryad.6n8kf	Pumphouse
USMAPH	Biomimetic sensor deployment	4cm shell robomussel	Low	BMRMUSMAPH401	robomussel.zip	Dryad Digital Repository	doi:10.5061/dryad.6n8kf	http://dx.doi.org/10.5061/dryad.6n8kf	Pumphouse
USMAPH	Biomimetic sensor deployment	4cm shell robomussel	Mid	BMRMUSMAPH402	robomussel.zip	Dryad Digital Repository	doi:10.5061/dryad.6n8kf	http://dx.doi.org/10.5061/dryad.6n8kf	Pumphouse
USMAPH	Biomimetic sensor deployment	4cm shell robomussel	High	BMRMUSMAPH525	robomussel.zip	Dryad Digital Repository	doi:10.5061/dryad.6n8kf	http://dx.doi.org/10.5061/dryad.6n8kf	Pumphouse
USMAPH	Biomimetic sensor deployment	4cm shell robomussel	Low	BMRMUSMAPH526	robomussel.zip	Dryad Digital Repository	doi:10.5061/dryad.6n8kf	http://dx.doi.org/10.5061/dryad.6n8kf	Pumphouse
USMAPH	Biomimetic sensor deployment	4cm shell robomussel	Mid	BMRMUSMAPH528	robomussel.zip	Dryad Digital Repository	doi:10.5061/dryad.6n8kf	http://dx.doi.org/10.5061/dryad.6n8kf	Pumphouse
USMAPH	Biomimetic sensor deployment	4cm shell robomussel	High	BMRMUSMAPH529	robomussel.zip	Dryad Digital Repository	doi:10.5061/dryad.6n8kf	http://dx.doi.org/10.5061/dryad.6n8kf	Pumphouse
USORBB	Biomimetic sensor deployment	8cm epoxy robomussel	Mid	BMRMUSORBB1	robomussel.zip	Dryad Digital Repository	doi:10.5061/dryad.6n8kf	http://dx.doi.org/10.5061/dryad.6n8kf	Boiler Bay
USORBB	Biomimetic sensor deployment	8cm epoxy robomussel	Mid	BMRMUSORBB10	robomussel.zip	Dryad Digital Repository	doi:10.5061/dryad.6n8kf	http://dx.doi.org/10.5061/dryad.6n8kf	Boiler Bay
USORBB	Biomimetic sensor deployment	8cm epoxy robomussel	Mid	BMRMUSORBB11	robomussel.zip	Dryad Digital Repository	doi:10.5061/dryad.6n8kf	http://dx.doi.org/10.5061/dryad.6n8kf	Boiler Bay
USORBB	Biomimetic sensor deployment	8cm epoxy robomussel	Mid	BMRMUSORBB12	robomussel.zip	Dryad Digital Repository	doi:10.5061/dryad.6n8kf	http://dx.doi.org/10.5061/dryad.6n8kf	Boiler Bay
USORBB	Biomimetic sensor deployment	8cm epoxy robomussel	High	BMRMUSORBB13	robomussel.zip	Dryad Digital Repository	doi:10.5061/dryad.6n8kf	http://dx.doi.org/10.5061/dryad.6n8kf	Boiler Bay
USORBB	Biomimetic sensor deployment	8cm epoxy robomussel	Low	BMRMUSORBB14	robomussel.zip	Dryad Digital Repository	doi:10.5061/dryad.6n8kf	http://dx.doi.org/10.5061/dryad.6n8kf	Boiler Bay
USORBB	Biomimetic sensor deployment	8cm epoxy robomussel	Mid	BMRMUSORBB18	robomussel.zip	Dryad Digital Repository	doi:10.5061/dryad.6n8kf	http://dx.doi.org/10.5061/dryad.6n8kf	Boiler Bay
USORBB	Biomimetic sensor deployment	8cm epoxy robomussel	Mid	BMRMUSORBB2	robomussel.zip	Dryad Digital Repository	doi:10.5061/dryad.6n8kf	http://dx.doi.org/10.5061/dryad.6n8kf	Boiler Bay
USORBB	Biomimetic sensor deployment	8cm epoxy robomussel	Mid	BMRMUSORBB200	robomussel.zip	Dryad Digital Repository	doi:10.5061/dryad.6n8kf	http://dx.doi.org/10.5061/dryad.6n8kf	Boiler Bay
USORBB	Biomimetic sensor deployment	8cm epoxy robomussel	Mid	BMRMUSORBB3	robomussel.zip	Dryad Digital Repository	doi:10.5061/dryad.6n8kf	http://dx.doi.org/10.5061/dryad.6n8kf	Boiler Bay
USORBB	Biomimetic sensor deployment	8cm epoxy robomussel	Mid	BMRMUSORBB4	robomussel.zip	Dryad Digital Repository	doi:10.5061/dryad.6n8kf	http://dx.doi.org/10.5061/dryad.6n8kf	Boiler Bay
USORBB	Biomimetic sensor deployment	8cm epoxy robomussel	Lower-Mid	BMRMUSORBB5	robomussel.zip	Dryad Digital Repository	doi:10.5061/dryad.6n8kf	http://dx.doi.org/10.5061/dryad.6n8kf	Boiler Bay
USORBB	Biomimetic sensor deployment	8cm epoxy robomussel	Low	BMRMUSORBB50	robomussel.zip	Dryad Digital Repository	doi:10.5061/dryad.6n8kf	http://dx.doi.org/10.5061/dryad.6n8kf	Boiler Bay
USORBB	Biomimetic sensor deployment	8cm epoxy robomussel	Low	BMRMUSORBB54	robomussel.zip	Dryad Digital Repository	doi:10.5061/dryad.6n8kf	http://dx.doi.org/10.5061/dryad.6n8kf	Boiler Bay
USORBB	Biomimetic sensor deployment	8cm epoxy robomussel	High	BMRMUSORBB55	robomussel.zip	Dryad Digital Repository	doi:10.5061/dryad.6n8kf	http://dx.doi.org/10.5061/dryad.6n8kf	Boiler Bay
USORBB	Biomimetic sensor deployment	8cm epoxy robomussel	High	BMRMUSORBB56	robomussel.zip	Dryad Digital Repository	doi:10.5061/dryad.6n8kf	http://dx.doi.org/10.5061/dryad.6n8kf	Boiler Bay
USORBB	Biomimetic sensor deployment	8cm epoxy robomussel	Upper-Mid	BMRMUSORBB57	robomussel.zip	Dryad Digital Repository	doi:10.5061/dryad.6n8kf	http://dx.doi.org/10.5061/dryad.6n8kf	Boiler Bay
USORBB	Biomimetic sensor deployment	8cm epoxy robomussel	Low	BMRMUSORBB6	robomussel.zip	Dryad Digital Repository	doi:10.5061/dryad.6n8kf	http://dx.doi.org/10.5061/dryad.6n8kf	Boiler Bay
USORBB	Biomimetic sensor deployment	8cm epoxy robomussel	High	BMRMUSORBB61	robomussel.zip	Dryad Digital Repository	doi:10.5061/dryad.6n8kf	http://dx.doi.org/10.5061/dryad.6n8kf	Boiler Bay
USORBB	Biomimetic sensor deployment	8cm epoxy robomussel	High	BMRMUSORBB65	robomussel.zip	Dryad Digital Repository	doi:10.5061/dryad.6n8kf	http://dx.doi.org/10.5061/dryad.6n8kf	Boiler Bay
USORBB	Biomimetic sensor deployment	8cm epoxy robomussel	High	BMRMUSORBB7	robomussel.zip	Dryad Digital Repository	doi:10.5061/dryad.6n8kf	http://dx.doi.org/10.5061/dryad.6n8kf	Boiler Bay
USORBB	Biomimetic sensor deployment	8cm epoxy robomussel	Upper-Mid	BMRMUSORBB8	robomussel.zip	Dryad Digital Repository	doi:10.5061/dryad.6n8kf	http://dx.doi.org/10.5061/dryad.6n8kf	Boiler Bay
USORBB	Biomimetic sensor deployment	8cm epoxy robomussel	Mid	BMRMUSORBB9	robomussel.zip	Dryad Digital Repository	doi:10.5061/dryad.6n8kf	http://dx.doi.org/10.5061/dryad.6n8kf	Boiler Bay
USORCA	Biomimetic sensor deployment	8cm epoxy robomussel	Low	BMRMUSORCA1014	robomussel.zip	Dryad Digital Repository	doi:10.5061/dryad.6n8kf	http://dx.doi.org/10.5061/dryad.6n8kf	Cape Arago
USORCA	Biomimetic sensor deployment	8cm epoxy robomussel	Mid	BMRMUSORCA141	robomussel.zip	Dryad Digital Repository	doi:10.5061/dryad.6n8kf	http://dx.doi.org/10.5061/dryad.6n8kf	Cape Arago
USORCA	Biomimetic sensor deployment	8cm epoxy robomussel	Mid	BMRMUSORCA142	robomussel.zip	Dryad Digital Repository	doi:10.5061/dryad.6n8kf	http://dx.doi.org/10.5061/dryad.6n8kf	Cape Arago
USORCA	Biomimetic sensor deployment	8cm epoxy robomussel	High	BMRMUSORCA143	robomussel.zip	Dryad Digital Repository	doi:10.5061/dryad.6n8kf	http://dx.doi.org/10.5061/dryad.6n8kf	Cape Arago
USORCA	Biomimetic sensor deployment	8cm epoxy robomussel	Upper-Mid	BMRMUSORCA144	robomussel.zip	Dryad Digital Repository	doi:10.5061/dryad.6n8kf	http://dx.doi.org/10.5061/dryad.6n8kf	Cape Arago
USORCA	Biomimetic sensor deployment	8cm epoxy robomussel	Mid	BMRMUSORCA145	robomussel.zip	Dryad Digital Repository	doi:10.5061/dryad.6n8kf	http://dx.doi.org/10.5061/dryad.6n8kf	Cape Arago
USORCA	Biomimetic sensor deployment	8cm epoxy robomussel	Lower-Mid	BMRMUSORCA146	robomussel.zip	Dryad Digital Repository	doi:10.5061/dryad.6n8kf	http://dx.doi.org/10.5061/dryad.6n8kf	Cape Arago
USORCA	Biomimetic sensor deployment	8cm epoxy robomussel	Low	BMRMUSORCA147	robomussel.zip	Dryad Digital Repository	doi:10.5061/dryad.6n8kf	http://dx.doi.org/10.5061/dryad.6n8kf	Cape Arago
USORFC	Biomimetic sensor deployment	8cm epoxy robomussel	Mid	BMRMUSORFC1	robomussel.zip	Dryad Digital Repository	doi:10.5061/dryad.6n8kf	http://dx.doi.org/10.5061/dryad.6n8kf	Fogarty Creek
USORFC	Biomimetic sensor deployment	8cm epoxy robomussel	Mid	BMRMUSORFC2	robomussel.zip	Dryad Digital Repository	doi:10.5061/dryad.6n8kf	http://dx.doi.org/10.5061/dryad.6n8kf	Fogarty Creek
USORFC	Biomimetic sensor deployment	8cm epoxy robomussel	Lower-Mid	BMRMUSORFC2OA	robomussel.zip	Dryad Digital Repository	doi:10.5061/dryad.6n8kf	http://dx.doi.org/10.5061/dryad.6n8kf	Fogarty Creek
USORFC	Biomimetic sensor deployment	8cm epoxy robomussel	Mid	BMRMUSORFC3	robomussel.zip	Dryad Digital Repository	doi:10.5061/dryad.6n8kf	http://dx.doi.org/10.5061/dryad.6n8kf	Fogarty Creek
USORFC	Biomimetic sensor deployment	8cm epoxy robomussel	Low	BMRMUSORFC4	robomussel.zip	Dryad Digital Repository	doi:10.5061/dryad.6n8kf	http://dx.doi.org/10.5061/dryad.6n8kf	Fogarty Creek
USORFC	Biomimetic sensor deployment	8cm epoxy robomussel	Lower-Mid	BMRMUSORFC5	robomussel.zip	Dryad Digital Repository	doi:10.5061/dryad.6n8kf	http://dx.doi.org/10.5061/dryad.6n8kf	Fogarty Creek
USORSH	Biomimetic sensor deployment	8cm epoxy robomussel	High	BMRMUSORSH100	robomussel.zip	Dryad Digital Repository	doi:10.5061/dryad.6n8kf	http://dx.doi.org/10.5061/dryad.6n8kf	Strawberry Hill
USORSH	Biomimetic sensor deployment	8cm epoxy robomussel	High	BMRMUSORSH102	robomussel.zip	Dryad Digital Repository	doi:10.5061/dryad.6n8kf	http://dx.doi.org/10.5061/dryad.6n8kf	Strawberry Hill
USORSH	Biomimetic sensor deployment	8cm epoxy robomussel	High	BMRMUSORSH103	robomussel.zip	Dryad Digital Repository	doi:10.5061/dryad.6n8kf	http://dx.doi.org/10.5061/dryad.6n8kf	Strawberry Hill
USORSH	Biomimetic sensor deployment	8cm epoxy robomussel	High	BMRMUSORSH104	robomussel.zip	Dryad Digital Repository	doi:10.5061/dryad.6n8kf	http://dx.doi.org/10.5061/dryad.6n8kf	Strawberry Hill
USORSH	Biomimetic sensor deployment	8cm epoxy robomussel	Mid	BMRMUSORSH15	robomussel.zip	Dryad Digital Repository	doi:10.5061/dryad.6n8kf	http://dx.doi.org/10.5061/dryad.6n8kf	Strawberry Hill
USORSH	Biomimetic sensor deployment	8cm epoxy robomussel	Mid	BMRMUSORSH16	robomussel.zip	Dryad Digital Repository	doi:10.5061/dryad.6n8kf	http://dx.doi.org/10.5061/dryad.6n8kf	Strawberry Hill
USORSH	Biomimetic sensor deployment	8cm epoxy robomussel	High	BMRMUSORSH17	robomussel.zip	Dryad Digital Repository	doi:10.5061/dryad.6n8kf	http://dx.doi.org/10.5061/dryad.6n8kf	Strawberry Hill
USORSH	Biomimetic sensor deployment	8cm epoxy robomussel	Mid	BMRMUSORSH18	robomussel.zip	Dryad Digital Repository	doi:10.5061/dryad.6n8kf	http://dx.doi.org/10.5061/dryad.6n8kf	Strawberry Hill
USORSH	Biomimetic sensor deployment	8cm epoxy robomussel	Low	BMRMUSORSH19	robomussel.zip	Dryad Digital Repository	doi:10.5061/dryad.6n8kf	http://dx.doi.org/10.5061/dryad.6n8kf	Strawberry Hill
USORSH	Biomimetic sensor deployment	8cm epoxy robomussel	Mid	BMRMUSORSH21	robomussel.zip	Dryad Digital Repository	doi:10.5061/dryad.6n8kf	http://dx.doi.org/10.5061/dryad.6n8kf	Strawberry Hill
USORSH	Biomimetic sensor deployment	8cm epoxy robomussel	Mid	BMRMUSORSH22	robomussel.zip	Dryad Digital Repository	doi:10.5061/dryad.6n8kf	http://dx.doi.org/10.5061/dryad.6n8kf	Strawberry Hill
USORSH	Biomimetic sensor deployment	8cm epoxy robomussel	Mid	BMRMUSORSH23	robomussel.zip	Dryad Digital Repository	doi:10.5061/dryad.6n8kf	http://dx.doi.org/10.5061/dryad.6n8kf	Strawberry Hill
USORSH	Biomimetic sensor deployment	8cm epoxy robomussel	High	BMRMUSORSH24	robomussel.zip	Dryad Digital Repository	doi:10.5061/dryad.6n8kf	http://dx.doi.org/10.5061/dryad.6n8kf	Strawberry Hill
USORSH	Biomimetic sensor deployment	8cm epoxy robomussel	Lower-Mid	BMRMUSORSH3	robomussel.zip	Dryad Digital Repository	doi:10.5061/dryad.6n8kf	http://dx.doi.org/10.5061/dryad.6n8kf	Strawberry Hill
USORSH	Biomimetic sensor deployment	8cm epoxy robomussel	Mid	BMRMUSORSH30	robomussel.zip	Dryad Digital Repository	doi:10.5061/dryad.6n8kf	http://dx.doi.org/10.5061/dryad.6n8kf	Strawberry Hill
USORSH	Biomimetic sensor deployment	8cm epoxy robomussel	Mid	BMRMUSORSH31	robomussel.zip	Dryad Digital Repository	doi:10.5061/dryad.6n8kf	http://dx.doi.org/10.5061/dryad.6n8kf	Strawberry Hill
USORSH	Biomimetic sensor deployment	8cm epoxy robomussel	Mid	BMRMUSORSH32	robomussel.zip	Dryad Digital Repository	doi:10.5061/dryad.6n8kf	http://dx.doi.org/10.5061/dryad.6n8kf	Strawberry Hill
USORSH	Biomimetic sensor deployment	8cm epoxy robomussel	Mid	BMRMUSORSH33	robomussel.zip	Dryad Digital Repository	doi:10.5061/dryad.6n8kf	http://dx.doi.org/10.5061/dryad.6n8kf	Strawberry Hill
USORSH	Biomimetic sensor deployment	8cm epoxy robomussel	Mid	BMRMUSORSH366	robomussel.zip	Dryad Digital Repository	doi:10.5061/dryad.6n8kf	http://dx.doi.org/10.5061/dryad.6n8kf	Strawberry Hill
USORSH	Biomimetic sensor deployment	8cm epoxy robomussel	Low	BMRMUSORSH367	robomussel.zip	Dryad Digital Repository	doi:10.5061/dryad.6n8kf	http://dx.doi.org/10.5061/dryad.6n8kf	Strawberry Hill
USORSH	Biomimetic sensor deployment	8cm epoxy robomussel	Upper-Mid	BMRMUSORSH369	robomussel.zip	Dryad Digital Repository	doi:10.5061/dryad.6n8kf	http://dx.doi.org/10.5061/dryad.6n8kf	Strawberry Hill
USORSH	Biomimetic sensor deployment	8cm epoxy robomussel	Lower-Mid	BMRMUSORSH4	robomussel.zip	Dryad Digital Repository	doi:10.5061/dryad.6n8kf	http://dx.doi.org/10.5061/dryad.6n8kf	Strawberry Hill
USSCOL	Biomimetic sensor deployment	8cm shell robomussel	Low	BMRMUSSCOL374	robomussel.zip	Dryad Digital Repository	doi:10.5061/dryad.6n8kf	http://dx.doi.org/10.5061/dryad.6n8kf	Oyster Landing
USSCOL	Biomimetic sensor deployment	8cm shell robomussel	Lower-Mid	BMRMUSSCOL375	robomussel.zip	Dryad Digital Repository	doi:10.5061/dryad.6n8kf	http://dx.doi.org/10.5061/dryad.6n8kf	Oyster Landing
USSCOL	Biomimetic sensor deployment	8cm shell robomussel	Mid	BMRMUSSCOL376	robomussel.zip	Dryad Digital Repository	doi:10.5061/dryad.6n8kf	http://dx.doi.org/10.5061/dryad.6n8kf	Oyster Landing
USSCOL	Biomimetic sensor deployment	8cm shell robomussel	Upper-Mid	BMRMUSSCOL377	robomussel.zip	Dryad Digital Repository	doi:10.5061/dryad.6n8kf	http://dx.doi.org/10.5061/dryad.6n8kf	Oyster Landing
USSCOL	Biomimetic sensor deployment	8cm shell robomussel	High	BMRMUSSCOL378	robomussel.zip	Dryad Digital Repository	doi:10.5061/dryad.6n8kf	http://dx.doi.org/10.5061/dryad.6n8kf	Oyster Landing
USWACP	Biomimetic sensor deployment	8cm epoxy robomussel	Mid	BMRMUSWACP1	robomussel.zip	Dryad Digital Repository	doi:10.5061/dryad.6n8kf	http://dx.doi.org/10.5061/dryad.6n8kf	Cattle Point
USWACP	Biomimetic sensor deployment	8cm epoxy robomussel	High	BMRMUSWACP1000	robomussel.zip	Dryad Digital Repository	doi:10.5061/dryad.6n8kf	http://dx.doi.org/10.5061/dryad.6n8kf	Cattle Point
USWACP	Biomimetic sensor deployment	8cm epoxy robomussel	Upper-Mid	BMRMUSWACP1001	robomussel.zip	Dryad Digital Repository	doi:10.5061/dryad.6n8kf	http://dx.doi.org/10.5061/dryad.6n8kf	Cattle Point
USWACP	Biomimetic sensor deployment	8cm epoxy robomussel	Mid	BMRMUSWACP1002	robomussel.zip	Dryad Digital Repository	doi:10.5061/dryad.6n8kf	http://dx.doi.org/10.5061/dryad.6n8kf	Cattle Point
USWACP	Biomimetic sensor deployment	8cm epoxy robomussel	Mid	BMRMUSWACP1003	robomussel.zip	Dryad Digital Repository	doi:10.5061/dryad.6n8kf	http://dx.doi.org/10.5061/dryad.6n8kf	Cattle Point
USWACP	Biomimetic sensor deployment	8cm epoxy robomussel	Lower-Mid	BMRMUSWACP1004	robomussel.zip	Dryad Digital Repository	doi:10.5061/dryad.6n8kf	http://dx.doi.org/10.5061/dryad.6n8kf	Cattle Point
USWACP	Biomimetic sensor deployment	8cm epoxy robomussel	Mid	BMRMUSWACP105	robomussel.zip	Dryad Digital Repository	doi:10.5061/dryad.6n8kf	http://dx.doi.org/10.5061/dryad.6n8kf	Cattle Point
USWACP	Biomimetic sensor deployment	8cm epoxy robomussel	Low	BMRMUSWACP106	robomussel.zip	Dryad Digital Repository	doi:10.5061/dryad.6n8kf	http://dx.doi.org/10.5061/dryad.6n8kf	Cattle Point
USWACP	Biomimetic sensor deployment	8cm epoxy robomussel	High	BMRMUSWACP107	robomussel.zip	Dryad Digital Repository	doi:10.5061/dryad.6n8kf	http://dx.doi.org/10.5061/dryad.6n8kf	Cattle Point
USWACP	Biomimetic sensor deployment	8cm epoxy robomussel	Mid	BMRMUSWACP2	robomussel.zip	Dryad Digital Repository	doi:10.5061/dryad.6n8kf	http://dx.doi.org/10.5061/dryad.6n8kf	Cattle Point
USWACP	Biomimetic sensor deployment	8cm epoxy robomussel	Mid	BMRMUSWACP3	robomussel.zip	Dryad Digital Repository	doi:10.5061/dryad.6n8kf	http://dx.doi.org/10.5061/dryad.6n8kf	Cattle Point
USWACP	Biomimetic sensor deployment	8cm epoxy robomussel	Mid	BMRMUSWACP4	robomussel.zip	Dryad Digital Repository	doi:10.5061/dryad.6n8kf	http://dx.doi.org/10.5061/dryad.6n8kf	Cattle Point
USWACP	Biomimetic sensor deployment	8cm epoxy robomussel	Lower-Mid	BMRMUSWACP6	robomussel.zip	Dryad Digital Repository	doi:10.5061/dryad.6n8kf	http://dx.doi.org/10.5061/dryad.6n8kf	Cattle Point
USWACC	Biomimetic sensor deployment	8cm epoxy robomussel	Mid	BMRMUSWACC1	robomussel.zip	Dryad Digital Repository	doi:10.5061/dryad.6n8kf	http://dx.doi.org/10.5061/dryad.6n8kf	Colins Cove
USWACC	Biomimetic sensor deployment	8cm epoxy robomussel	Mid	BMRMUSWACC1000	robomussel.zip	Dryad Digital Repository	doi:10.5061/dryad.6n8kf	http://dx.doi.org/10.5061/dryad.6n8kf	Colins Cove
USWACC	Biomimetic sensor deployment	8cm epoxy robomussel	High	BMRMUSWACC103	robomussel.zip	Dryad Digital Repository	doi:10.5061/dryad.6n8kf	http://dx.doi.org/10.5061/dryad.6n8kf	Colins Cove
USWACC	Biomimetic sensor deployment	8cm epoxy robomussel	Upper-Mid	BMRMUSWACC109	robomussel.zip	Dryad Digital Repository	doi:10.5061/dryad.6n8kf	http://dx.doi.org/10.5061/dryad.6n8kf	Colins Cove
USWACC	Biomimetic sensor deployment	8cm epoxy robomussel	Mid	BMRMUSWACC110	robomussel.zip	Dryad Digital Repository	doi:10.5061/dryad.6n8kf	http://dx.doi.org/10.5061/dryad.6n8kf	Colins Cove
USWACC	Biomimetic sensor deployment	8cm epoxy robomussel	Lower-Mid	BMRMUSWACC129	robomussel.zip	Dryad Digital Repository	doi:10.5061/dryad.6n8kf	http://dx.doi.org/10.5061/dryad.6n8kf	Colins Cove
USWACC	Biomimetic sensor deployment	8cm epoxy robomussel	Low	BMRMUSWACC130	robomussel.zip	Dryad Digital Repository	doi:10.5061/dryad.6n8kf	http://dx.doi.org/10.5061/dryad.6n8kf	Colins Cove
USWACC	Biomimetic sensor deployment	8cm epoxy robomussel	Mid	BMRMUSWACC131	robomussel.zip	Dryad Digital Repository	doi:10.5061/dryad.6n8kf	http://dx.doi.org/10.5061/dryad.6n8kf	Colins Cove
USWACC	Biomimetic sensor deployment	8cm epoxy robomussel	Mid	BMRMUSWACC136	robomussel.zip	Dryad Digital Repository	doi:10.5061/dryad.6n8kf	http://dx.doi.org/10.5061/dryad.6n8kf	Colins Cove
USWACC	Biomimetic sensor deployment	8cm epoxy robomussel	Mid	BMRMUSWACC2	robomussel.zip	Dryad Digital Repository	doi:10.5061/dryad.6n8kf	http://dx.doi.org/10.5061/dryad.6n8kf	Colins Cove
USWACC	Biomimetic sensor deployment	8cm epoxy robomussel	Mid	BMRMUSWACC3	robomussel.zip	Dryad Digital Repository	doi:10.5061/dryad.6n8kf	http://dx.doi.org/10.5061/dryad.6n8kf	Colins Cove
USWACC	Biomimetic sensor deployment	8cm epoxy robomussel	Mid	BMRMUSWACC6	robomussel.zip	Dryad Digital Repository	doi:10.5061/dryad.6n8kf	http://dx.doi.org/10.5061/dryad.6n8kf	Colins Cove
USWALB	Biomimetic sensor deployment	8cm epoxy robomussel	Mid	BMRMUSWALB10	robomussel.zip	Dryad Digital Repository	doi:10.5061/dryad.6n8kf	http://dx.doi.org/10.5061/dryad.6n8kf	Landing Beach
USWALB	Biomimetic sensor deployment	8cm epoxy robomussel	Mid	BMRMUSWALB11	robomussel.zip	Dryad Digital Repository	doi:10.5061/dryad.6n8kf	http://dx.doi.org/10.5061/dryad.6n8kf	Landing Beach
USWALB	Biomimetic sensor deployment	8cm epoxy robomussel	Mid	BMRMUSWALB12	robomussel.zip	Dryad Digital Repository	doi:10.5061/dryad.6n8kf	http://dx.doi.org/10.5061/dryad.6n8kf	Landing Beach
USWALB	Biomimetic sensor deployment	8cm epoxy robomussel	Mid	BMRMUSWALB13	robomussel.zip	Dryad Digital Repository	doi:10.5061/dryad.6n8kf	http://dx.doi.org/10.5061/dryad.6n8kf	Landing Beach
USWALB	Biomimetic sensor deployment	8cm epoxy robomussel	Mid	BMRMUSWALB14	robomussel.zip	Dryad Digital Repository	doi:10.5061/dryad.6n8kf	http://dx.doi.org/10.5061/dryad.6n8kf	Landing Beach
USWALB	Biomimetic sensor deployment	8cm epoxy robomussel	Mid	BMRMUSWALB15	robomussel.zip	Dryad Digital Repository	doi:10.5061/dryad.6n8kf	http://dx.doi.org/10.5061/dryad.6n8kf	Landing Beach
USWALB	Biomimetic sensor deployment	8cm epoxy robomussel	Mid	BMRMUSWALB16	robomussel.zip	Dryad Digital Repository	doi:10.5061/dryad.6n8kf	http://dx.doi.org/10.5061/dryad.6n8kf	Landing Beach
USWALB	Biomimetic sensor deployment	8cm epoxy robomussel	Mid	BMRMUSWALB17	robomussel.zip	Dryad Digital Repository	doi:10.5061/dryad.6n8kf	http://dx.doi.org/10.5061/dryad.6n8kf	Landing Beach
USWALB	Biomimetic sensor deployment	8cm epoxy robomussel	Mid	BMRMUSWALB18	robomussel.zip	Dryad Digital Repository	doi:10.5061/dryad.6n8kf	http://dx.doi.org/10.5061/dryad.6n8kf	Landing Beach
USWALB	Biomimetic sensor deployment	8cm epoxy robomussel	High	BMRMUSWALB2	robomussel.zip	Dryad Digital Repository	doi:10.5061/dryad.6n8kf	http://dx.doi.org/10.5061/dryad.6n8kf	Landing Beach
USWALB	Biomimetic sensor deployment	8cm epoxy robomussel	Upper-Mid	BMRMUSWALB3	robomussel.zip	Dryad Digital Repository	doi:10.5061/dryad.6n8kf	http://dx.doi.org/10.5061/dryad.6n8kf	Landing Beach
USWALB	Biomimetic sensor deployment	8cm epoxy robomussel	Mid	BMRMUSWALB4	robomussel.zip	Dryad Digital Repository	doi:10.5061/dryad.6n8kf	http://dx.doi.org/10.5061/dryad.6n8kf	Landing Beach
USWALB	Biomimetic sensor deployment	8cm epoxy robomussel	Low	BMRMUSWALB5	robomussel.zip	Dryad Digital Repository	doi:10.5061/dryad.6n8kf	http://dx.doi.org/10.5061/dryad.6n8kf	Landing Beach
USWALB	Biomimetic sensor deployment	8cm epoxy robomussel	Mid	BMRMUSWALB6	robomussel.zip	Dryad Digital Repository	doi:10.5061/dryad.6n8kf	http://dx.doi.org/10.5061/dryad.6n8kf	Landing Beach
USWALB	Biomimetic sensor deployment	8cm epoxy robomussel	Mid	BMRMUSWALB8	robomussel.zip	Dryad Digital Repository	doi:10.5061/dryad.6n8kf	http://dx.doi.org/10.5061/dryad.6n8kf	Landing Beach
USWALB	Biomimetic sensor deployment	8cm epoxy robomussel	Mid	BMRMUSWALB9	robomussel.zip	Dryad Digital Repository	doi:10.5061/dryad.6n8kf	http://dx.doi.org/10.5061/dryad.6n8kf	Landing Beach
USWASD	Biomimetic sensor deployment	8cm epoxy robomussel	Upper-Mid	BMRMUSWASD10	robomussel.zip	Dryad Digital Repository	doi:10.5061/dryad.6n8kf	http://dx.doi.org/10.5061/dryad.6n8kf	Strawberry Point
USWASD	Biomimetic sensor deployment	8cm epoxy robomussel	Mid	BMRMUSWASD12	robomussel.zip	Dryad Digital Repository	doi:10.5061/dryad.6n8kf	http://dx.doi.org/10.5061/dryad.6n8kf	Strawberry Point
USWASD	Biomimetic sensor deployment	8cm epoxy robomussel	Mid	BMRMUSWASD13	robomussel.zip	Dryad Digital Repository	doi:10.5061/dryad.6n8kf	http://dx.doi.org/10.5061/dryad.6n8kf	Strawberry Point
USWASD	Biomimetic sensor deployment	8cm epoxy robomussel	High	BMRMUSWASD14	robomussel.zip	Dryad Digital Repository	doi:10.5061/dryad.6n8kf	http://dx.doi.org/10.5061/dryad.6n8kf	Strawberry Point
USWASD	Biomimetic sensor deployment	8cm epoxy robomussel	Mid	BMRMUSWASD15	robomussel.zip	Dryad Digital Repository	doi:10.5061/dryad.6n8kf	http://dx.doi.org/10.5061/dryad.6n8kf	Strawberry Point
USWASD	Biomimetic sensor deployment	8cm epoxy robomussel	High	BMRMUSWASD17	robomussel.zip	Dryad Digital Repository	doi:10.5061/dryad.6n8kf	http://dx.doi.org/10.5061/dryad.6n8kf	Strawberry Point
USWASD	Biomimetic sensor deployment	8cm epoxy robomussel	Mid	BMRMUSWASD18	robomussel.zip	Dryad Digital Repository	doi:10.5061/dryad.6n8kf	http://dx.doi.org/10.5061/dryad.6n8kf	Strawberry Point
USWASD	Biomimetic sensor deployment	8cm epoxy robomussel	High	BMRMUSWASD2	robomussel.zip	Dryad Digital Repository	doi:10.5061/dryad.6n8kf	http://dx.doi.org/10.5061/dryad.6n8kf	Strawberry Point
USWASD	Biomimetic sensor deployment	8cm epoxy robomussel	High	BMRMUSWASD20	robomussel.zip	Dryad Digital Repository	doi:10.5061/dryad.6n8kf	http://dx.doi.org/10.5061/dryad.6n8kf	Strawberry Point
USWASD	Biomimetic sensor deployment	8cm epoxy robomussel	Mid	BMRMUSWASD21	robomussel.zip	Dryad Digital Repository	doi:10.5061/dryad.6n8kf	http://dx.doi.org/10.5061/dryad.6n8kf	Strawberry Point
USWASD	Biomimetic sensor deployment	8cm epoxy robomussel	Mid	BMRMUSWASD3	robomussel.zip	Dryad Digital Repository	doi:10.5061/dryad.6n8kf	http://dx.doi.org/10.5061/dryad.6n8kf	Strawberry Point
USWASD	Biomimetic sensor deployment	8cm epoxy robomussel	High	BMRMUSWASD5	robomussel.zip	Dryad Digital Repository	doi:10.5061/dryad.6n8kf	http://dx.doi.org/10.5061/dryad.6n8kf	Strawberry Point
USWASD	Biomimetic sensor deployment	8cm epoxy robomussel	Mid	BMRMUSWASD6	robomussel.zip	Dryad Digital Repository	doi:10.5061/dryad.6n8kf	http://dx.doi.org/10.5061/dryad.6n8kf	Strawberry Point
USWASD	Biomimetic sensor deployment	8cm epoxy robomussel	High	BMRMUSWASD9	robomussel.zip	Dryad Digital Repository	doi:10.5061/dryad.6n8kf	http://dx.doi.org/10.5061/dryad.6n8kf	Strawberry Point
AUNSBE	Biomimetic sensor deployment	Tidbit	Mid	BMRBAUNSBE100	ibutton.zip	Dryad Digital Repository	doi:10.5061/dryad.6n8kf	http://dx.doi.org/10.5061/dryad.6n8kf	Bermagui
AUNSCB	Biomimetic sensor deployment	Tidbit	Mid	BMRBAUNSCB100	ibutton.zip	Dryad Digital Repository	doi:10.5061/dryad.6n8kf	http://dx.doi.org/10.5061/dryad.6n8kf	Cape Byron
AUNSCB	Biomimetic sensor deployment	Tidbit	Mid	BMRBAUNSCB200	ibutton.zip	Dryad Digital Repository	doi:10.5061/dryad.6n8kf	http://dx.doi.org/10.5061/dryad.6n8kf	Cape Byron
AUNSGB	Biomimetic sensor deployment	Tidbit	Mid	BMRBAUNSGB100	ibutton.zip	Dryad Digital Repository	doi:10.5061/dryad.6n8kf	http://dx.doi.org/10.5061/dryad.6n8kf	Garie Beach
AUNSGB	Biomimetic sensor deployment	Tidbit	Mid	BMRBAUNSGB200	ibutton.zip	Dryad Digital Repository	doi:10.5061/dryad.6n8kf	http://dx.doi.org/10.5061/dryad.6n8kf	Garie Beach
AUNSHP	Biomimetic sensor deployment	Tidbit	Mid	BMRBAUNSHP100	ibutton.zip	Dryad Digital Repository	doi:10.5061/dryad.6n8kf	http://dx.doi.org/10.5061/dryad.6n8kf	Haycock Point
AUNSKI	Biomimetic sensor deployment	Tidbit	Mid	BMRBAUNSKI100	ibutton.zip	Dryad Digital Repository	doi:10.5061/dryad.6n8kf	http://dx.doi.org/10.5061/dryad.6n8kf	Kiama
AUNSKI	Biomimetic sensor deployment	Tidbit	Mid	BMRBAUNSKI200	ibutton.zip	Dryad Digital Repository	doi:10.5061/dryad.6n8kf	http://dx.doi.org/10.5061/dryad.6n8kf	Kiama
AUNSMR	Biomimetic sensor deployment	Tidbit	Mid	BMRBAUNSMR100	ibutton.zip	Dryad Digital Repository	doi:10.5061/dryad.6n8kf	http://dx.doi.org/10.5061/dryad.6n8kf	Mimosa Rocks
AUNSPM	Biomimetic sensor deployment	Tidbit	Mid	BMRBAUNSPM100	ibutton.zip	Dryad Digital Repository	doi:10.5061/dryad.6n8kf	http://dx.doi.org/10.5061/dryad.6n8kf	Port Macquarie
AUNSPM	Biomimetic sensor deployment	Tidbit	Mid	BMRBAUNSPM200	ibutton.zip	Dryad Digital Repository	doi:10.5061/dryad.6n8kf	http://dx.doi.org/10.5061/dryad.6n8kf	Port Macquarie
AUQLNH	Biomimetic sensor deployment	Tidbit	Mid	BMRBAUQLNH100	ibutton.zip	Dryad Digital Repository	doi:10.5061/dryad.6n8kf	http://dx.doi.org/10.5061/dryad.6n8kf	Noosa Heads
AUVICP	Biomimetic sensor deployment	Tidbit	Mid	BMRBAUVICP100	ibutton.zip	Dryad Digital Repository	doi:10.5061/dryad.6n8kf	http://dx.doi.org/10.5061/dryad.6n8kf	Cape Paterson
AUVICP	Biomimetic sensor deployment	Tidbit	Mid	BMRBAUVICP200	ibutton.zip	Dryad Digital Repository	doi:10.5061/dryad.6n8kf	http://dx.doi.org/10.5061/dryad.6n8kf	Cape Paterson
AUVIKI	Biomimetic sensor deployment	Tidbit	Mid	BMRBAUVIKI100	ibutton.zip	Dryad Digital Repository	doi:10.5061/dryad.6n8kf	http://dx.doi.org/10.5061/dryad.6n8kf	Kilcunda
AUVIMA	Biomimetic sensor deployment	Tidbit	Mid	BMRBAUVIMA100	ibutton.zip	Dryad Digital Repository	doi:10.5061/dryad.6n8kf	http://dx.doi.org/10.5061/dryad.6n8kf	Mallacoota
AUVIMA	Biomimetic sensor deployment	Tidbit	Mid	BMRBAUVIMA200	ibutton.zip	Dryad Digital Repository	doi:10.5061/dryad.6n8kf	http://dx.doi.org/10.5061/dryad.6n8kf	Mallacoota
IECLBH	Biomimetic sensor deployment	ibutton	Mid	BMRBIECLBH26	ibutton.zip	Dryad Digital Repository	doi:10.5061/dryad.6n8kf	http://dx.doi.org/10.5061/dryad.6n8kf	Black Head
IECLBH	Biomimetic sensor deployment	ibutton	Mid	BMRBIECLBH28	ibutton.zip	Dryad Digital Repository	doi:10.5061/dryad.6n8kf	http://dx.doi.org/10.5061/dryad.6n8kf	Black Head
IECLBH	Biomimetic sensor deployment	ibutton	Mid	BMRBIECLBH31	ibutton.zip	Dryad Digital Repository	doi:10.5061/dryad.6n8kf	http://dx.doi.org/10.5061/dryad.6n8kf	Black Head
IECLCQ	Biomimetic sensor deployment	ibutton	Mid	BMRBIECLCQ1	ibutton.zip	Dryad Digital Repository	doi:10.5061/dryad.6n8kf	http://dx.doi.org/10.5061/dryad.6n8kf	Coolsiva Quay
IEGWBA	Biomimetic sensor deployment	ibutton	Mid	BMRBIEGWBA26	ibutton.zip	Dryad Digital Repository	doi:10.5061/dryad.6n8kf	http://dx.doi.org/10.5061/dryad.6n8kf	Ballynahown
IEGWBA	Biomimetic sensor deployment	ibutton	Mid	BMRBIEGWBA28	ibutton.zip	Dryad Digital Repository	doi:10.5061/dryad.6n8kf	http://dx.doi.org/10.5061/dryad.6n8kf	Ballynahown
IEGWBA	Biomimetic sensor deployment	ibutton	Mid	BMRBIEGWBA31	ibutton.zip	Dryad Digital Repository	doi:10.5061/dryad.6n8kf	http://dx.doi.org/10.5061/dryad.6n8kf	Ballynahown
IEGWBA	Biomimetic sensor deployment	ibutton	Mid	BMRBIEGWBA32	ibutton.zip	Dryad Digital Repository	doi:10.5061/dryad.6n8kf	http://dx.doi.org/10.5061/dryad.6n8kf	Ballynahown
IEMYSA	Biomimetic sensor deployment	ibutton	Mid	BMRBIEMYSA36	ibutton.zip	Dryad Digital Repository	doi:10.5061/dryad.6n8kf	http://dx.doi.org/10.5061/dryad.6n8kf	Saula
IEMYSA	Biomimetic sensor deployment	ibutton	Mid	BMRBIEMYSA37	ibutton.zip	Dryad Digital Repository	doi:10.5061/dryad.6n8kf	http://dx.doi.org/10.5061/dryad.6n8kf	Saula
IEMYDO	Biomimetic sensor deployment	ibutton	Mid	BMRBIEMYDO42	ibutton.zip	Dryad Digital Repository	doi:10.5061/dryad.6n8kf	http://dx.doi.org/10.5061/dryad.6n8kf	Dooega
IEMYDO	Biomimetic sensor deployment	ibutton	Mid	BMRBIEMYDO43	ibutton.zip	Dryad Digital Repository	doi:10.5061/dryad.6n8kf	http://dx.doi.org/10.5061/dryad.6n8kf	Dooega
IEMYDO	Biomimetic sensor deployment	ibutton	Mid	BMRBIEMYDO45	ibutton.zip	Dryad Digital Repository	doi:10.5061/dryad.6n8kf	http://dx.doi.org/10.5061/dryad.6n8kf	Dooega
MXBCBT	Biomimetic sensor deployment	Tidbit	Low	BMRBMXBCBT3	ibutton.zip	Dryad Digital Repository	doi:10.5061/dryad.6n8kf	http://dx.doi.org/10.5061/dryad.6n8kf	Baja Tortugas
MXBCCR	Biomimetic sensor deployment	Tidbit	Low	BMRBMXBCCR4	ibutton.zip	Dryad Digital Repository	doi:10.5061/dryad.6n8kf	http://dx.doi.org/10.5061/dryad.6n8kf	Los Cerritos
MXBCAB	Biomimetic sensor deployment	Tidbit	Mid	BMRBMXBCAB4	ibutton.zip	Dryad Digital Repository	doi:10.5061/dryad.6n8kf	http://dx.doi.org/10.5061/dryad.6n8kf	Punta Abreojo
GBENSP	Biomimetic sensor deployment	ibutton	Mid	BMRBGBENSP2	ibutton.zip	Dryad Digital Repository	doi:10.5061/dryad.6n8kf	http://dx.doi.org/10.5061/dryad.6n8kf	Swanage Peveril Pt
GBSCBK	Biomimetic sensor deployment	ibutton	Low	BMRBGBSCBK100	ibutton.zip	Dryad Digital Repository	doi:10.5061/dryad.6n8kf	http://dx.doi.org/10.5061/dryad.6n8kf	Back
GBSCBK	Biomimetic sensor deployment	ibutton	Mid	BMRBGBSCBK200	ibutton.zip	Dryad Digital Repository	doi:10.5061/dryad.6n8kf	http://dx.doi.org/10.5061/dryad.6n8kf	Back
GBSCBK	Biomimetic sensor deployment	ibutton	Upper-Mid	BMRBGBSCBK300	ibutton.zip	Dryad Digital Repository	doi:10.5061/dryad.6n8kf	http://dx.doi.org/10.5061/dryad.6n8kf	Back
GBSCBK	Biomimetic sensor deployment	ibutton	High	BMRBGBSCBK400	ibutton.zip	Dryad Digital Repository	doi:10.5061/dryad.6n8kf	http://dx.doi.org/10.5061/dryad.6n8kf	Back
GBSCDS	Biomimetic sensor deployment	ibutton	Low	BMRBGBSCDS100	ibutton.zip	Dryad Digital Repository	doi:10.5061/dryad.6n8kf	http://dx.doi.org/10.5061/dryad.6n8kf	Dunstaff
GBSCDS	Biomimetic sensor deployment	ibutton	Mid	BMRBGBSCDS200	ibutton.zip	Dryad Digital Repository	doi:10.5061/dryad.6n8kf	http://dx.doi.org/10.5061/dryad.6n8kf	Dunstaff
GBSCDS	Biomimetic sensor deployment	ibutton	Upper-Mid	BMRBGBSCDS300	ibutton.zip	Dryad Digital Repository	doi:10.5061/dryad.6n8kf	http://dx.doi.org/10.5061/dryad.6n8kf	Dunstaff
GBSCDS	Biomimetic sensor deployment	ibutton	High	BMRBGBSCDS400	ibutton.zip	Dryad Digital Repository	doi:10.5061/dryad.6n8kf	http://dx.doi.org/10.5061/dryad.6n8kf	Dunstaff
GBSCPP	Biomimetic sensor deployment	ibutton	Low	BMRBGBSCPP100	ibutton.zip	Dryad Digital Repository	doi:10.5061/dryad.6n8kf	http://dx.doi.org/10.5061/dryad.6n8kf	Pump
GBSCPP	Biomimetic sensor deployment	ibutton	Mid	BMRBGBSCPP200	ibutton.zip	Dryad Digital Repository	doi:10.5061/dryad.6n8kf	http://dx.doi.org/10.5061/dryad.6n8kf	Pump
GBSCPP	Biomimetic sensor deployment	ibutton	Upper-Mid	BMRBGBSCPP300	ibutton.zip	Dryad Digital Repository	doi:10.5061/dryad.6n8kf	http://dx.doi.org/10.5061/dryad.6n8kf	Pump
GBSCPP	Biomimetic sensor deployment	ibutton	High	BMRBGBSCPP400	ibutton.zip	Dryad Digital Repository	doi:10.5061/dryad.6n8kf	http://dx.doi.org/10.5061/dryad.6n8kf	Pump
USCAAG	Biomimetic sensor deployment	ibutton	High	BMRBUSCAAG31	ibutton.zip	Dryad Digital Repository	doi:10.5061/dryad.6n8kf	http://dx.doi.org/10.5061/dryad.6n8kf	Alegria
USCAAG	Biomimetic sensor deployment	ibutton	Mid	BMRBUSCAAG32	ibutton.zip	Dryad Digital Repository	doi:10.5061/dryad.6n8kf	http://dx.doi.org/10.5061/dryad.6n8kf	Alegria
USCAAG	Biomimetic sensor deployment	ibutton	Mid	BMRBUSCAAG35	ibutton.zip	Dryad Digital Repository	doi:10.5061/dryad.6n8kf	http://dx.doi.org/10.5061/dryad.6n8kf	Alegria
USCAAG	Biomimetic sensor deployment	ibutton	Upper-Mid	BMRBUSCAAG45	ibutton.zip	Dryad Digital Repository	doi:10.5061/dryad.6n8kf	http://dx.doi.org/10.5061/dryad.6n8kf	Alegria
USCAAG	Biomimetic sensor deployment	ibutton	High	BMRBUSCAAG46	ibutton.zip	Dryad Digital Repository	doi:10.5061/dryad.6n8kf	http://dx.doi.org/10.5061/dryad.6n8kf	Alegria
USCABD	Biomimetic sensor deployment	ibutton	Mid	BMRBUSCABD178	ibutton.zip	Dryad Digital Repository	doi:10.5061/dryad.6n8kf	http://dx.doi.org/10.5061/dryad.6n8kf	Bodega Reserve
USCABD	Biomimetic sensor deployment	ibutton	Lower-Mid	BMRBUSCABD181	ibutton.zip	Dryad Digital Repository	doi:10.5061/dryad.6n8kf	http://dx.doi.org/10.5061/dryad.6n8kf	Bodega Reserve
USCABD	Biomimetic sensor deployment	ibutton	Mid	BMRBUSCABD182	ibutton.zip	Dryad Digital Repository	doi:10.5061/dryad.6n8kf	http://dx.doi.org/10.5061/dryad.6n8kf	Bodega Reserve
USCABD	Biomimetic sensor deployment	ibutton	Upper-Mid	BMRBUSCABD183	ibutton.zip	Dryad Digital Repository	doi:10.5061/dryad.6n8kf	http://dx.doi.org/10.5061/dryad.6n8kf	Bodega Reserve
USCACP	Biomimetic sensor deployment	ibutton	Mid	BMRBUSCACP299	ibutton.zip	Dryad Digital Repository	doi:10.5061/dryad.6n8kf	http://dx.doi.org/10.5061/dryad.6n8kf	Coal Oil pt
USCACP	Biomimetic sensor deployment	ibutton	High	BMRBUSCACP5	ibutton.zip	Dryad Digital Repository	doi:10.5061/dryad.6n8kf	http://dx.doi.org/10.5061/dryad.6n8kf	Coal Oil pt
USCACP	Biomimetic sensor deployment	ibutton	Mid	BMRBUSCACP6	ibutton.zip	Dryad Digital Repository	doi:10.5061/dryad.6n8kf	http://dx.doi.org/10.5061/dryad.6n8kf	Coal Oil pt
USCACP	Biomimetic sensor deployment	ibutton	Low	BMRBUSCACP7	ibutton.zip	Dryad Digital Repository	doi:10.5061/dryad.6n8kf	http://dx.doi.org/10.5061/dryad.6n8kf	Coal Oil pt
USCACP	Biomimetic sensor deployment	ibutton	High	BMRBUSCACP95	ibutton.zip	Dryad Digital Repository	doi:10.5061/dryad.6n8kf	http://dx.doi.org/10.5061/dryad.6n8kf	Coal Oil pt
USCACP	Biomimetic sensor deployment	ibutton	Mid	BMRBUSCACP96	ibutton.zip	Dryad Digital Repository	doi:10.5061/dryad.6n8kf	http://dx.doi.org/10.5061/dryad.6n8kf	Coal Oil pt
USCACP	Biomimetic sensor deployment	ibutton	Low	BMRBUSCACP97	ibutton.zip	Dryad Digital Repository	doi:10.5061/dryad.6n8kf	http://dx.doi.org/10.5061/dryad.6n8kf	Coal Oil pt
USCAHS	Biomimetic sensor deployment	ibutton	Mid	BMRBUSCAHS1000	ibutton.zip	Dryad Digital Repository	doi:10.5061/dryad.6n8kf	http://dx.doi.org/10.5061/dryad.6n8kf	Hopkins
USCAHS	Biomimetic sensor deployment	ibutton	Mid	BMRBUSCAHS1002	ibutton.zip	Dryad Digital Repository	doi:10.5061/dryad.6n8kf	http://dx.doi.org/10.5061/dryad.6n8kf	Hopkins
USCAHS	Biomimetic sensor deployment	ibutton	Mid	BMRBUSCAHS1004	ibutton.zip	Dryad Digital Repository	doi:10.5061/dryad.6n8kf	http://dx.doi.org/10.5061/dryad.6n8kf	Hopkins
USCAHS	Biomimetic sensor deployment	ibutton	Mid	BMRBUSCAHS11	ibutton.zip	Dryad Digital Repository	doi:10.5061/dryad.6n8kf	http://dx.doi.org/10.5061/dryad.6n8kf	Hopkins
USCAHS	Biomimetic sensor deployment	ibutton	Mid	BMRBUSCAHS111	ibutton.zip	Dryad Digital Repository	doi:10.5061/dryad.6n8kf	http://dx.doi.org/10.5061/dryad.6n8kf	Hopkins
USCAHS	Biomimetic sensor deployment	Tidbit	Mid	BMRBUSCAHS118	ibutton.zip	Dryad Digital Repository	doi:10.5061/dryad.6n8kf	http://dx.doi.org/10.5061/dryad.6n8kf	Hopkins
USCAHS	Biomimetic sensor deployment	ibutton	High	BMRBUSCAHS17	ibutton.zip	Dryad Digital Repository	doi:10.5061/dryad.6n8kf	http://dx.doi.org/10.5061/dryad.6n8kf	Hopkins
USCAHS	Biomimetic sensor deployment	Tidbit	Mid	BMRBUSCAHS176	ibutton.zip	Dryad Digital Repository	doi:10.5061/dryad.6n8kf	http://dx.doi.org/10.5061/dryad.6n8kf	Hopkins
USCAHS	Biomimetic sensor deployment	ibutton	High	BMRBUSCAHS20	ibutton.zip	Dryad Digital Repository	doi:10.5061/dryad.6n8kf	http://dx.doi.org/10.5061/dryad.6n8kf	Hopkins
USCAHS	Biomimetic sensor deployment	ibutton	High	BMRBUSCAHS3	ibutton.zip	Dryad Digital Repository	doi:10.5061/dryad.6n8kf	http://dx.doi.org/10.5061/dryad.6n8kf	Hopkins
USCAHS	Biomimetic sensor deployment	Tidbit	Mid	BMRBUSCAHS99	ibutton.zip	Dryad Digital Repository	doi:10.5061/dryad.6n8kf	http://dx.doi.org/10.5061/dryad.6n8kf	Hopkins
USCAJA	Biomimetic sensor deployment	ibutton	Mid	BMRBUSCAJA38	ibutton.zip	Dryad Digital Repository	doi:10.5061/dryad.6n8kf	http://dx.doi.org/10.5061/dryad.6n8kf	Jalama
USCAJA	Biomimetic sensor deployment	ibutton	Upper-Mid	BMRBUSCAJA40	ibutton.zip	Dryad Digital Repository	doi:10.5061/dryad.6n8kf	http://dx.doi.org/10.5061/dryad.6n8kf	Jalama
USCAJA	Biomimetic sensor deployment	ibutton	Mid	BMRBUSCAJA41	ibutton.zip	Dryad Digital Repository	doi:10.5061/dryad.6n8kf	http://dx.doi.org/10.5061/dryad.6n8kf	Jalama
USCAJA	Biomimetic sensor deployment	ibutton	Lower-Mid	BMRBUSCAJA42	ibutton.zip	Dryad Digital Repository	doi:10.5061/dryad.6n8kf	http://dx.doi.org/10.5061/dryad.6n8kf	Jalama
USCAJA	Biomimetic sensor deployment	ibutton	Low	BMRBUSCAJA43	ibutton.zip	Dryad Digital Repository	doi:10.5061/dryad.6n8kf	http://dx.doi.org/10.5061/dryad.6n8kf	Jalama
USCALL	Biomimetic sensor deployment	Tidbit	Mid	BMRBUSCALL47	ibutton.zip	Dryad Digital Repository	doi:10.5061/dryad.6n8kf	http://dx.doi.org/10.5061/dryad.6n8kf	Lompoc Landing
USCALL	Biomimetic sensor deployment	ibutton	Mid	BMRBUSCALL65	ibutton.zip	Dryad Digital Repository	doi:10.5061/dryad.6n8kf	http://dx.doi.org/10.5061/dryad.6n8kf	Lompoc Landing
USCALL	Biomimetic sensor deployment	ibutton	Mid	BMRBUSCALL66	ibutton.zip	Dryad Digital Repository	doi:10.5061/dryad.6n8kf	http://dx.doi.org/10.5061/dryad.6n8kf	Lompoc Landing
USCALL	Biomimetic sensor deployment	ibutton	Mid	BMRBUSCALL67	ibutton.zip	Dryad Digital Repository	doi:10.5061/dryad.6n8kf	http://dx.doi.org/10.5061/dryad.6n8kf	Lompoc Landing
USCALS	Biomimetic sensor deployment	ibutton	Mid	BMRBUSCALS1009	ibutton.zip	Dryad Digital Repository	doi:10.5061/dryad.6n8kf	http://dx.doi.org/10.5061/dryad.6n8kf	Lompoc South
USCALS	Biomimetic sensor deployment	ibutton	Mid	BMRBUSCALS56	ibutton.zip	Dryad Digital Repository	doi:10.5061/dryad.6n8kf	http://dx.doi.org/10.5061/dryad.6n8kf	Lompoc South
USCALS	Biomimetic sensor deployment	ibutton	Mid	BMRBUSCALS9	ibutton.zip	Dryad Digital Repository	doi:10.5061/dryad.6n8kf	http://dx.doi.org/10.5061/dryad.6n8kf	Lompoc South
USORBB	Biomimetic sensor deployment	ibutton	High	BMRBUSORBB112	ibutton.zip	Dryad Digital Repository	doi:10.5061/dryad.6n8kf	http://dx.doi.org/10.5061/dryad.6n8kf	Boiler Bay
USORBB	Biomimetic sensor deployment	ibutton	Mid	BMRBUSORBB113	ibutton.zip	Dryad Digital Repository	doi:10.5061/dryad.6n8kf	http://dx.doi.org/10.5061/dryad.6n8kf	Boiler Bay
USORBB	Biomimetic sensor deployment	ibutton	High	BMRBUSORBB114	ibutton.zip	Dryad Digital Repository	doi:10.5061/dryad.6n8kf	http://dx.doi.org/10.5061/dryad.6n8kf	Boiler Bay
USORBB	Biomimetic sensor deployment	ibutton	Low	BMRBUSORBB115	ibutton.zip	Dryad Digital Repository	doi:10.5061/dryad.6n8kf	http://dx.doi.org/10.5061/dryad.6n8kf	Boiler Bay
USORBB	Biomimetic sensor deployment	ibutton	High	BMRBUSORBB116	ibutton.zip	Dryad Digital Repository	doi:10.5061/dryad.6n8kf	http://dx.doi.org/10.5061/dryad.6n8kf	Boiler Bay
USORBB	Biomimetic sensor deployment	ibutton	High	BMRBUSORBB117	ibutton.zip	Dryad Digital Repository	doi:10.5061/dryad.6n8kf	http://dx.doi.org/10.5061/dryad.6n8kf	Boiler Bay
USORSH	Biomimetic sensor deployment	ibutton	High	BMRBUSORSH17	ibutton.zip	Dryad Digital Repository	doi:10.5061/dryad.6n8kf	http://dx.doi.org/10.5061/dryad.6n8kf	Strawberry Hill
USORSH	Biomimetic sensor deployment	ibutton	Low	BMRBUSORSH19	ibutton.zip	Dryad Digital Repository	doi:10.5061/dryad.6n8kf	http://dx.doi.org/10.5061/dryad.6n8kf	Strawberry Hill
USWACP	Biomimetic sensor deployment	ibutton	High	BMRBUSWACP104	ibutton.zip	Dryad Digital Repository	doi:10.5061/dryad.6n8kf	http://dx.doi.org/10.5061/dryad.6n8kf	Cattle Point
USWACP	Biomimetic sensor deployment	ibutton	Low	BMRBUSWACP106	ibutton.zip	Dryad Digital Repository	doi:10.5061/dryad.6n8kf	http://dx.doi.org/10.5061/dryad.6n8kf	Cattle Point
USWACP	Biomimetic sensor deployment	ibutton	High	BMRBUSWACP366	ibutton.zip	Dryad Digital Repository	doi:10.5061/dryad.6n8kf	http://dx.doi.org/10.5061/dryad.6n8kf	Cattle Point
USWACC	Biomimetic sensor deployment	ibutton	High	BMRBUSWACC103	ibutton.zip	Dryad Digital Repository	doi:10.5061/dryad.6n8kf	http://dx.doi.org/10.5061/dryad.6n8kf	Colins Cove
USWACC	Biomimetic sensor deployment	ibutton	Upper-Mid	BMRBUSWACC109	ibutton.zip	Dryad Digital Repository	doi:10.5061/dryad.6n8kf	http://dx.doi.org/10.5061/dryad.6n8kf	Colins Cove
USWACC	Biomimetic sensor deployment	ibutton	Mid	BMRBUSWACC110	ibutton.zip	Dryad Digital Repository	doi:10.5061/dryad.6n8kf	http://dx.doi.org/10.5061/dryad.6n8kf	Colins Cove
USWACC	Biomimetic sensor deployment	Tidbit	Mid	BMRBUSWACC95	ibutton.zip	Dryad Digital Repository	doi:10.5061/dryad.6n8kf	http://dx.doi.org/10.5061/dryad.6n8kf	Colins Cove
